# Supplementary material for: A chromosome‐scale reference genome of trifoliate orange (Poncirus trifoliata) provides insights into disease resistance, cold tolerance and genome evolution in Citrus
Source: Plant J. 2020 Oct 18;104(5):1215–32. doi: 10.1111/tpj.14993 (PMC7756384; doi:10.1111/tpj.14993)
Supplement: Supplementary file 7 — Table S1. Summary of sequenced Poncirus accessions using PacBio and Illumina Hiseq 2500 platforms Table S2. TEs in P. trifoliata genome Table S3. Comparison of completeness and statistics of assemblies among all published Citrus‐related genomes Table S4. Summary of gene families containing cold signaling‐related genes Table S5. Summary of cold signaling‐related genes recovered by re‐annotation Table S6. Classification of identified NBS genes in P. trifoliata Table S7. Summary of identified TF genes in P. trifoliata genome Table S8. Gene family assignment of 10 Citrus‐related species based on existing annotations Table S9. Genes specific to P. trifoliata Table 10. Summary of re‐annotation of single‐copy gene families across 10 genomes Table S11. Summary of rapid evolving gene families in P. trifoliata lineage from CAFÉ analysis Table S12. GO enrichment analysis of P. trifoliata‐specific genes and fast evolving genes in P. trifoliata Table S13. Summary of positively selected genes Table S14. QTLs associated with HLB tolerance mapped to P. trifoliata genome and locations of Ctv and Tyr1 regions Table S15. Candidate P. trifoliata genes responsive to CLas infection and located within QTLs associated with HLB tolerance Table S16. NBS genes located within QTL associated with HLB tolerance and Ctv and Tyr1 regions [file TPJ-104-1215-s007.zip › tpj14993-sup-0008-TableS4.xlsx]

## Sheet: Table S4
Table S4. Summary of gene families containing cold signaling-related genes.
Orthologous gene family ID based on existing annotation	Contain P. trifoliata DEGs			Contain "first-wave" transcription factor genes in A. thaliana	Contain CBF regulon genes in A. thaliana	Characterized cold-signaling genes/functions	No. of genes in each species (existing annotations)											Genes contained in each gene family (exisiting annotations)											Re-annotated family ID	No. of genes in each species (re-annotated genes)										Genes contained in each gene family (re-annotated genes)
	at 6h	at 24h	at 72h				P. trifoliata	F. hindsii	C. ichangensis	C. sinensis (Hua)	C. maxima	C. medica	C. reticulata	C. unshiu	C. x clementina	A. buxifolia	A. thaliana	P. trifoliata	F. hindsii	C. ichangensis	C. sinensis (Hua)	C. maxima	C. medica	C. reticulata	C. unshiu	C. clementina	A. buxifolia	A. thaliana		P. trifoliata	F. hindsii	C. ichangensis	C. sinensis (Hua)	C. maxima	C. medica	C. reticulata	C. unshiu	C. x clementina	A. buxifolia	P. trifoliata	F. hindsii	C. ichangensis	C. sinensis (Hua)	C. maxima	C. medica	C. reticulata	C. unshiu	C. clementina	A. buxifolia
OG1.5_11780:						SOC1 (A. thaliana)	1	1	1	1	1	0	1	1	1	1	1	Ptrif.0003s4234.1	sjg294430.1	Ci001950.1	orange1.1t00278.1	Cg5g042940.1		MSYJ109360.1	Ciunshiu_m14264	Ciclev10022145m	sb30206.1	AT2G45660.1	REOG1.5_2175:	1	2	1	1	1	1	1	1	1	1	Ptrifoliata.ex04509	Fhindsii.ex09969, Fhindsii.ex05015	Cichangensis.ex00009	Huazhong.ex10282	Cmaxima.ex06748	Cmedica.ex01474	Creticulata.ex09330	Cunshiu.ex02220	Cclementina.ex04583	Abuxifolia.ex08298
OG1.5_1187:						MPK3/MPK6 (A. thaliana)	5	7	5	5	5	6	5	6	5	5	8	Ptrif.0003s0227.1, Ptrif.0003s2545.1, Ptrif.0003s4101.1, Ptrif.0008s2069.1, Ptrif.0008s2082.1	sjg138800.1, sjg215190.1, sjg249950.1, sjg253470.1, sjg267090.1, sjg272060.1, sjg294060.1	Ci000690.1, Ci092410.1, Ci218960.1, Ci224010.1, Ci224170.1	Cs5g03160.1, Cs8g17360.1, Cs8g17480.1, orange1.1t00403.1, orange1.1t02185.1	Cg2g017320.1, Cg5g002270.1, Cg5g041650.3, Cg8g021010.1, Cg8g021160.1	Cm035850.1, Cm051250.1, Cm182070.1, Cm182210.1, Cm285890.1, Cm067950.1	MSYJ020600.1, MSYJ020730.1, MSYJ110510.1, MSYJ125700.1, MSYJ233520.1	Ciunshiu_m08753, Ciunshiu_m26404, Ciunshiu_m15740, Ciunshiu_m28199, Ciunshiu_m39547, Ciunshiu_m33901	Ciclev10020481m, Ciclev10020633m, Ciclev10020645m, Ciclev10028667m, Ciclev10028684m	sb10709.1, sb26248.1, sb26316.1, sb30594.1, sb31551.1	AT1G01560.2, AT1G07880.2, AT2G43790.1, AT2G46070.1, AT4G01370.1, AT4G11330.1, AT3G45640.1, AT3G59790.1	REOG1.5_1058:	5	8	5	5	5	6	5	5	5	5	Ptrifoliata.ex03131, Ptrifoliata.ex03777, Ptrifoliata.ex04472, Ptrifoliata.ex10120, Ptrifoliata.ex10125	Fhindsii.ex00149, Fhindsii.ex06978, Fhindsii.ex00161, Fhindsii.ex06004, Fhindsii.ex06983, Fhindsii.ex07929, Fhindsii.ex12529, Fhindsii.ex10013	Cichangensis.ex00113, Cichangensis.ex06487, Cichangensis.ex09519, Cichangensis.ex06159, Cichangensis.ex06484	Huazhong.ex04335, Huazhong.ex07997, Huazhong.ex08001, Huazhong.ex09854, Huazhong.ex10574	Cmaxima.ex01436, Cmaxima.ex05361, Cmaxima.ex09373, Cmaxima.ex09377, Cmaxima.ex06710	Cmedica.ex02333, Cmedica.ex05756, Cmedica.ex05761, Cmedica.ex07208, Cmedica.ex09533, Cmedica.ex05079	Creticulata.ex03964, Creticulata.ex03968, Creticulata.ex09660, Creticulata.ex10708, Creticulata.ex09369	Cunshiu.ex01283, Cunshiu.ex01288, Cunshiu.ex01516, Cunshiu.ex02988, Cunshiu.ex04887	Cclementina.ex03036, Cclementina.ex03563, Cclementina.ex04543, Cclementina.ex09685, Cclementina.ex09690	Abuxifolia.ex05545, Abuxifolia.ex06785, Abuxifolia.ex07883, Abuxifolia.ex07892, Abuxifolia.ex08258
OG1.5_1232:						OST1 (A. thaliana)	5	6	5	5	5	6	5	5	5	5	4	Ptrif.0003s0687.1, Ptrif.0005s1911.1, Ptrif.0008s0548.1, Ptrif.0007s0746.1, Ptrif.0007s0388.1	sjg063710.2, sjg144020.1, sjg268020.1, sjg315150.1, sjg319100.1, sjg243290.1	Ci023590.1, Ci081820.1, Ci203790.1, Ci245980.1, Ci280570.1	Cs1g19910.4, Cs3g18000.3, Cs5g07700.1, Cs1g23060.1, Cs5g34270.1	Cg1g003060.1, Cg8g005340.1, Cg1g008420.1, Cg3g014710.1, Cg5g007250.1	Cm056590.1, Cm266200.1, Cm149820.1, Cm306710.1, Cm099220.1, Cm204070.1	MSYJ048660.2, MSYJ064660.2, MSYJ092140.2, MSYJ247030.1, MSYJ276090.1	Ciunshiu_m09039, Ciunshiu_m30078, Ciunshiu_m08188, Ciunshiu_m07887, Ciunshiu_m11183	Ciclev10001754m, Ciclev10026004m, Ciclev10020980m, Ciclev10028703m, Ciclev10025916m	sb11085.1, sb19400.1, sb15776.1, sb16762.1, sb21766.2	AT3G50500.2, AT4G33950.1, AT5G66880.1, AT1G78290.2	REOG1.5_1067:	5	7	5	5	5	5	5	5	5	5	Ptrifoliata.ex04621, Ptrifoliata.ex06860, Ptrifoliata.ex10327, Ptrifoliata.ex09260, Ptrifoliata.ex08988	Fhindsii.ex02414, Fhindsii.ex04077, Fhindsii.ex08013, Fhindsii.ex08509, Fhindsii.ex08593, Fhindsii.ex11419, Fhindsii.ex08771	Cichangensis.ex00227, Cichangensis.ex05177, Cichangensis.ex07931, Cichangensis.ex08605, Cichangensis.ex10847	Huazhong.ex00413, Huazhong.ex02670, Huazhong.ex05177, Huazhong.ex05306, Huazhong.ex00577	Cmaxima.ex00329, Cmaxima.ex09617, Cmaxima.ex00851, Cmaxima.ex03510, Cmaxima.ex06845	Cmedica.ex00681, Cmedica.ex07042, Cmedica.ex03940, Cmedica.ex11413, Cmedica.ex07844	Creticulata.ex03146, Creticulata.ex07309, Creticulata.ex08133, Creticulata.ex11225, Creticulata.ex03270	Cunshiu.ex01419, Cunshiu.ex02202, Cunshiu.ex08831, Cunshiu.ex06956, Cunshiu.ex05166	Cclementina.ex04480, Cclementina.ex09070, Cclementina.ex09905, Cclementina.ex06984, Cclementina.ex08909	Abuxifolia.ex01872, Abuxifolia.ex10393, Abuxifolia.ex03405, Abuxifolia.ex09169, Abuxifolia.ex05739
OG1.5_12423:						BES1 (A. thaliana)	1	1	1	1	1	1	1	1	1	0	1	Ptrif.0005s2594.1	sjg038990.1	Ci226570.1	Cs3g24470.1	Cg3g022360.1	Cm065360.1	MSYJ256930.1	Ciunshiu_m24828	Ciclev10001978m		AT1G19350.3	REOG1.5_3420:	1	1	1	1	1	1	1	1	1	1	Ptrifoliata.ex07060	Fhindsii.ex08300	Cichangensis.ex06628	Huazhong.ex02854	Cmaxima.ex03697	Cmedica.ex09342	Creticulata.ex10298	Cunshiu.ex02552	Cclementina.ex07169	Abuxifolia.ex07099
OG1.5_1301:			Yes			PhyB (A. thaliana)	4	4	4	4	4	4	5	5	4	4	5	Ptrif.0002s1622.2, Ptrif.0002s2967.1, Ptrif.0006s0021.1, Ptrif.0009s0127.2	sjg121860.1, sjg135890.1, sjg200040.1, sjg261520.1	Ci064990.1, Ci155610.1, Ci160680.1, Ci226990.1	Cs2g03990.1, Cs2g19400.1, Cs6g01650.1, Cs9g02220.1	Cg2g020250.1, Cg2g044200.2, Cg5g013080.1, Cg9g001230.1	Cm047910.1, Cm101290.1, Cm232430.1, Cm270390.1	MSYJ057140.1, MSYJ141300.1, MSYJ174030.1, MSYJ186950.1, MSYJ174040.1	Ciunshiu_m01270, Ciunshiu_m13221, Ciunshiu_m21363, Ciunshiu_m21738, Ciunshiu_m28610	Ciclev10004218m, Ciclev10014092m, Ciclev10014096m, Ciclev10027712m	sb10068.1, sb17567.3, sb24554.2, sb28316.5	AT1G09570.1, AT2G18790.1, AT4G16250.1, AT4G18130.1, AT5G35840.1	REOG1.5_1094:	4	4	4	4	4	3	3	4	4	4	Ptrifoliata.ex01727, Ptrifoliata.ex02360, Ptrifoliata.ex08213, Ptrifoliata.ex11754	Fhindsii.ex01971, Fhindsii.ex04145, Fhindsii.ex04979, Fhindsii.ex05619	Cichangensis.ex02101, Cichangensis.ex02377, Cichangensis.ex06647, Cichangensis.ex06695	Huazhong.ex01299, Huazhong.ex01417, Huazhong.ex05568, Huazhong.ex09175	Cmaxima.ex01588, Cmaxima.ex02706, Cmaxima.ex05219, Cmaxima.ex10061	Cmedica.ex00242, Cmedica.ex06743, Cmedica.ex08812	Creticulata.ex02812, Creticulata.ex04144, Creticulata.ex06501	Cunshiu.ex00597, Cunshiu.ex00760, Cunshiu.ex07200, Cunshiu.ex08895	Cclementina.ex01790, Cclementina.ex02385, Cclementina.ex09446, Cclementina.ex11306	Abuxifolia.ex01065, Abuxifolia.ex03362, Abuxifolia.ex06021, Abuxifolia.ex08059
OG1.5_10688:						14-3-3s (A. thaliana)	1	1	1	1	1	1	1	0	1	1	1	Ptrif.0005s1935.2	sjg063190.1	Ci081600.1	Cs3g18200.1	Cg3g014900.1	Cm099430.1	MSYJ064500.1		Ciclev10002186m	sb21743.4	AT1G34760.1	REOG1.5_1846:	1	1	1	1	1	1	1	1	1	1	Ptrifoliata.ex06866	Fhindsii.ex08502	Cichangensis.ex08600	Huazhong.ex02674	Cmaxima.ex03518	Cmedica.ex00687	Creticulata.ex11219	Cunshiu.ex02210	Cclementina.ex06990	Abuxifolia.ex01877
OG1.5_1495:						CAMTA1/2/3 (A. thaliana)	3	3	3	3	3	3	3	4	3	3	3	Ptrif.0007s2555.1, Ptrif.0008s1185.2, Ptrif.0009s2391.1	sjg164900.5, sjg174590.2, sjg132210.1	Ci156470.1, Ci203200.1, Ci136870.1	Cs1g01640.3, Cs8g11880.1, Cs9g01510.1	Cg1g029580.1, Cg2g025120.1, Cg9g000470.3	Cm047130.1, Cm074010.2, Cm153040.2	MSYJ006710.1, MSYJ235870.2, MSYJ142060.2	Ciunshiu_m17394, Ciunshiu_m28336, Ciunshiu_m34522, Ciunshiu_m21654	Ciclev10024764m, Ciclev10027833m, Ciclev10004234m	sb12510.1, sb23363.1, sb17547.1	AT2G22300.1, AT5G64220.1, AT5G09410.3	REOG1.5_1134:	3	3	3	3	3	3	3	3	2	3	Ptrifoliata.ex09083, Ptrifoliata.ex09573, Ptrifoliata.ex11435	Fhindsii.ex09193, Fhindsii.ex11831, Fhindsii.ex01721	Cichangensis.ex01045, Cichangensis.ex05142, Cichangensis.ex02125	Huazhong.ex00892, Huazhong.ex07777, Huazhong.ex08908	Cmaxima.ex00689, Cmaxima.ex01865, Cmaxima.ex09887	Cmedica.ex04079, Cmedica.ex10169, Cmedica.ex06702	Creticulata.ex03818, Creticulata.ex04897, Creticulata.ex02859	Cunshiu.ex00555, Cunshiu.ex08434, Cunshiu.ex07364	Cclementina.ex08863, Cclementina.ex11033	Abuxifolia.ex01541, Abuxifolia.ex08999, Abuxifolia.ex03324
OG1.5_1506:					Yes	bHLH (P. trifoliata)	4	4	4	4	4	4	4	2	4	3	1	Ptrif.0006s0831.2, Ptrif.0006s0833.2, Ptrif.0006s0835.1, Ptrif.0006s0834.1	sjg206070.1, sjg206150.1, sjg207070.1, sjg209550.1	Ci114240.1, Ci114250.1, Ci114260.1, Ci114270.1	Cs6g08010.1, Cs6g08020.1, Cs6g08030.1, Cs6g08040.1	Cg6g006570.1, Cg6g006580.1, Cg6g006600.1, Cg6g006610.1	Cm239210.1, Cm239220.1, Cm239230.1, Cm239240.1	MSYJ017290.1, MSYJ017300.1, MSYJ017310.1, MSYJ017320.1	Ciunshiu_m10813, Ciunshiu_m10819	Ciclev10011728m, Ciclev10013470m, Ciclev10013606m, Ciclev10013615m	sb17227.1, sb17228.1, sb33539.1	AT2G38150.1	REOG1.5_1116:	4	4	4	4	3	4	4	4	4	3	Ptrifoliata.ex07686, Ptrifoliata.ex07688, Ptrifoliata.ex07690, Ptrifoliata.ex07689	Fhindsii.ex09526, Fhindsii.ex09527, Fhindsii.ex09532, Fhindsii.ex09534	Cichangensis.ex11236, Cichangensis.ex11237, Cichangensis.ex11240, Cichangensis.ex11241	Huazhong.ex05545, Huazhong.ex05546, Huazhong.ex06341, Huazhong.ex06342	Cmaxima.ex07998, Cmaxima.ex08002, Cmaxima.ex08003	Cmedica.ex09209, Cmedica.ex09210, Cmedica.ex09216, Cmedica.ex09217	Creticulata.ex04054, Creticulata.ex04055, Creticulata.ex04058, Creticulata.ex04059	Cunshiu.ex04660, Cunshiu.ex04662, Cunshiu.ex04665, Cunshiu.ex04666	Cclementina.ex07778, Cclementina.ex07779, Cclementina.ex07781, Cclementina.ex07782	Abuxifolia.ex02794, Abuxifolia.ex06654, Abuxifolia.ex06655
OG1.5_1688:						EIN3 (A. thaliana)	3	3	2	3	3	3	3	4	3	2	2	Ptrif.0002s0551.2, Ptrif.0005s0852.1, Ptrif.0005s0853.1	sjg016260.1, sjg016760.1, sjg092440.1	Ci031550.1, Ci263520.2	Cs2g29100.3, Cs3g06930.1, Cs3g06940.2	Cg2g005620.1, Cg3g005020.1, Cg3g005030.1	Cm079940.1, Cm079950.1, Cm162150.1	MSYJ179080.1, MSYJ179090.1, MSYJ191430.1	Ciunshiu_m24193, Ciunshiu_m28807, Ciunshiu_m01173, Ciunshiu_m01174	Ciclev10000606m, Ciclev10000617m, Ciclev10014616m	sb23069.1, sb26496.2	AT2G27050.1, AT3G20770.1	REOG1.5_1141:	3	3	3	3	3	3	3	3	3	3	Ptrifoliata.ex02574, Ptrifoliata.ex06424, Ptrifoliata.ex06425	Fhindsii.ex01005, Fhindsii.ex01006, Fhindsii.ex03354	Cichangensis.ex02295, Cichangensis.ex09248, Cichangensis.ex09249	Huazhong.ex01836, Huazhong.ex03221, Huazhong.ex03222	Cmaxima.ex02703, Cmaxima.ex04058, Cmaxima.ex04059	Cmedica.ex04584, Cmedica.ex10736, Cmedica.ex10737	Creticulata.ex00027, Creticulata.ex07146, Creticulata.ex07147	Cunshiu.ex04431, Cunshiu.ex04432, Cunshiu.ex04716	Cclementina.ex02772, Cclementina.ex06534, Cclementina.ex06535	Abuxifolia.ex03741, Abuxifolia.ex05245, Abuxifolia.ex05246
OG1.5_1906:		Yes	Yes	Yes		SZF2 (A. thaliana)	2	2	3	2	2	2	2	2	2	2	3	Ptrif.0004s0149.1, Ptrif.0008s2387.1	sjg240350.1, sjg253350.2	Ci005910.1, Ci012310.1, Ci298720.2	Cs7g31000.1, Cs8g20290.1	Cg7g002050.1, Cg8g024210.1	Cm049140.2, Cm110030.1	MSYJ050720.1, MSYJ203950.1	Ciunshiu_m16805, Ciunshiu_m26119	Ciclev10027883m, Ciclev10030920m	sb12097.2, sb20481.1	AT2G40140.1, AT3G55980.1, AT5G58620.1	REOG1.5_1193:	2	2	3	2	2	2	2	2	2	2	Ptrifoliata.ex05015, Ptrifoliata.ex10251	Fhindsii.ex07106, Fhindsii.ex10944	Cichangensis.ex01896, Cichangensis.ex03312, Cichangensis.ex08516	Huazhong.ex07266, Huazhong.ex08120	Cmaxima.ex08460, Cmaxima.ex09499	Cmedica.ex01379, Cmedica.ex07082	Creticulata.ex00232, Creticulata.ex03361	Cunshiu.ex01321, Cunshiu.ex01922	Cclementina.ex05055, Cclementina.ex09817	Abuxifolia.ex06564, Abuxifolia.ex09511
OG1.5_2100:						CRPK1 (A. thaliana)	2	2	5	2	2	1	2	2	2	2	1	Ptrif.0001s1148.1, Ptrif.0003s1656.1	sjg001440.1, sjg034480.1	Ci274060.1, Ci298200.1, Ci300680.1, Ci307650.1, Ci262580.1	Cs5g15420.2, Cs7g25280.1	Cg5g017520.1, Cg4g010810.1	Cm071920.1	MSYJ084360.1, MSYJ242420.1	Ciunshiu_m11900, Ciunshiu_m19596	Ciclev10008583m, Ciclev10020517m	sb22982.1, sb37361.1	AT1G16670.1	REOG1.5_1224:	2	2	4	2	2	2	2	2	2	2	Ptrifoliata.ex00161, Ptrifoliata.ex03122	Fhindsii.ex04666, Fhindsii.ex07275	Cichangensis.ex01782, Cichangensis.ex04765, Cichangensis.ex09180, Cichangensis.ex10135	Huazhong.ex04268, Huazhong.ex06960	Cmaxima.ex04189, Cmaxima.ex05472	Cmedica.ex02024, Cmedica.ex10030	Creticulata.ex04374, Creticulata.ex06141	Cunshiu.ex04273, Cunshiu.ex09122	Cclementina.ex00144, Cclementina.ex02888	Abuxifolia.ex02654, Abuxifolia.ex07475
OG1.5_2121:	Yes	Yes	Yes			EBF1/EBF2 (A. thaliana)	2	2	2	2	2	2	2	2	2	2	2	Ptrif.0001s0572.1, Ptrif.0001s2624.1	sjg085690.1, sjg152370.1	Ci069030.1, Ci195010.1	Cs4g17960.1, Cs7g05390.1	Cg4g002290.1, Cg4g007230.1	Cm089010.1, Cm212000.1	MSYJ157130.1, MSYJ196020.1	Ciunshiu_m23954, Ciunshiu_m25697	Ciclev10007708m, Ciclev10007739m	sb27848.1, sb31864.1	AT2G25490.1, AT5G25350.1	REOG1.5_1227:	2	2	2	2	2	2	2	2	2	2	Ptrifoliata.ex00311, Ptrifoliata.ex01076	Fhindsii.ex01448, Fhindsii.ex02483	Cichangensis.ex04603, Cichangensis.ex07086	Huazhong.ex03530, Huazhong.ex07134	Cmaxima.ex04532, Cmaxima.ex05110	Cmedica.ex07534, Cmedica.ex11642	Creticulata.ex03735, Creticulata.ex11017	Cunshiu.ex03311, Cunshiu.ex08500	Cclementina.ex00256, Cclementina.ex01003	Abuxifolia.ex03576, Abuxifolia.ex06848
OG1.5_2237:			Yes			FVE (A. thaliana)	2	2	2	2	2	2	2	2	2	2	2	Ptrif.0001s0965.1, Ptrif.0007s0881.1	sjg283210.1, sjg320500.1	Ci060300.1, Ci249440.1	Cs1g18260.1, Cs4g14180.2	Cg1g009730.1, Cg4g009110.1	Cm064040.1, Cm123370.1	MSYJ002200.1, MSYJ011600.1	Ciunshiu_m08066, Ciunshiu_m22088	Ciclev10008090m, Ciclev10025540m	sb17024.1, sb23760.2	AT2G19520.1, AT4G29730.1	REOG1.5_1250:	2	2	2	2	2	2	2	2	2	2	Ptrifoliata.ex01317, Ptrifoliata.ex09313	Fhindsii.ex06820, Fhindsii.ex08822	Cichangensis.ex06056, Cichangensis.ex08153	Huazhong.ex00332, Huazhong.ex03302	Cmaxima.ex00899, Cmaxima.ex04087	Cmedica.ex02237, Cmedica.ex09169	Creticulata.ex05000, Creticulata.ex10960	Cunshiu.ex01498, Cunshiu.ex06308	Cclementina.ex01222, Cclementina.ex09127	Abuxifolia.ex01987, Abuxifolia.ex10441
OG1.5_2274:						SIZ1 (A. thaliana)	2	2	2	2	2	2	2	3	2	2	1	Ptrif.0004s0529.1, Ptrif.0008s2744.1	sjg141640.1, sjg248120.1	Ci100210.1, Ci144250.1	Cs7g27430.2, Cs8g16960.1	Cg7g006260.1, Cg8g020690.1	Cm139700.1, Cm221290.1	MSYJ020220.1, MSYJ249240.2	Ciunshiu_m04855, Ciunshiu_m26433, Ciunshiu_m28974	Ciclev10031114m, Ciclev10030028m	sb24022.1, sb26431.1	AT5G60410.2	REOG1.5_1282:	2	2	2	2	2	2	2	2	2	2	Ptrifoliata.ex05981, Ptrifoliata.ex10109	Fhindsii.ex06996, Fhindsii.ex10781	Cichangensis.ex01465, Cichangensis.ex10159	Huazhong.ex07072, Huazhong.ex07989	Cmaxima.ex08876, Cmaxima.ex09365	Cmedica.ex03289, Cmedica.ex08157	Creticulata.ex03954, Creticulata.ex05690	Cunshiu.ex01298, Cunshiu.ex04310	Cclementina.ex05899, Cclementina.ex09671	Abuxifolia.ex07544, Abuxifolia.ex07871
OG1.5_2532:						PRR7 (A. thaliana)	2	2	2	2	2	2	2	2	2	2	1	Ptrif.0004s2702.1, Ptrif.0006s0503.1	sjg142170.2, sjg170730.1	Ci123970.1, Ci172910.1	Cs6g03960.1, Cs7g27910.1	Cg7g005800.2, Cg6g003020.3	Cm007210.1, Cm154440.1	MSYJ042740.2, MSYJ200790.2	Ciunshiu_m13666, Ciunshiu_m23233	Ciclev10030911m, Ciclev10011108m	sb24079.3, sb36857.1	AT5G02810.1	REOG1.5_1297:	2	2	2	2	2	2	2	2	2	2	Ptrifoliata.ex05952, Ptrifoliata.ex08435	Fhindsii.ex00128, Fhindsii.ex10807	Cichangensis.ex03018, Cichangensis.ex11808	Huazhong.ex06143, Huazhong.ex07102	Cmaxima.ex07841, Cmaxima.ex08848	Cmedica.ex04209, Cmedica.ex09086	Creticulata.ex07595, Creticulata.ex11054	Cunshiu.ex03180, Cunshiu.ex09749	Cclementina.ex07599, Cclementina.ex05871	Abuxifolia.ex00496, Abuxifolia.ex07517
OG1.5_3459:						14-3-3s (A. thaliana)	1	2	2	1	1	2	1	1	1	1	1	Ptrif.0004s1886.1	sjg028200.2, sjg262320.1	Ci036630.1, Ci036650.1	Cs7g11330.1	Cg7g016440.1	Cm159170.1, Cm277710.1	MSYJ264630.1	Ciunshiu_m20609	Ciclev10033402m	sb34360.1	AT1G26480.1	REOG1.5_2089:	1	1	2	1	0	2	1	1	1	1	Ptrifoliata.ex05535	Fhindsii.ex01043	Cichangensis.ex02865, Cichangensis.ex02867	Huazhong.ex07564		Cmedica.ex01166, Cmedica.ex04436	Creticulata.ex02346	Cunshiu.ex02821	Cclementina.ex05445	Abuxifolia.ex09109
OG1.5_3876:						ERD15 (A. thaliana)	1	1	1	1	1	1	2	2	1	1	1	Ptrif.0009s1438.3	sjg244390.1	Ci243540.1	orange1.1t00728.3	Cg9g017500.1	Cm074460.2	MSYJ007410.1, MSYJ275660.1	Ciunshiu_m07352, Ciunshiu_m27596	Ciclev10006124m	sb32679.1	AT2G41430.1	REOG1.5_2134:	1	1	1	1	1	1	2	1	1	1	Ptrifoliata.ex10889	Fhindsii.ex09946	Cichangensis.ex07807	Huazhong.ex11350	Cmaxima.ex10456	Cmedica.ex10219	Creticulata.ex04172, Creticulata.ex04955	Cunshiu.ex04118	Cclementina.ex10567	Abuxifolia.ex03907
OG1.5_3919:				Yes		ZAT10 (A. thaliana)	1	2	1	1	1	1	1	1	1	1	1	Ptrif.0005s1701.1	sjg182260.1, sjg311120.1	Ci034670.1	Cs3g15900.1	Cg3g012710.1	Cm115220.1	MSYJ066580.1	Ciunshiu_m12111	Ciclev10002297m	sb14209.1	AT1G27730.1	REOG1.5_1826:	1	2	1	1	1	1	1	1	1	1	Ptrifoliata.ex06794	Fhindsii.ex00627, Fhindsii.ex07440	Cichangensis.ex02557	Huazhong.ex02605	Cmaxima.ex03449	Cmedica.ex01663	Creticulata.ex11289	Cunshiu.ex10761	Cclementina.ex06927	Abuxifolia.ex04787
OG1.5_3943:						14-3-3s (A. thaliana)	1	1	1	1	1	1	1	1	1	1	2	Ptrif.0005s1910.1	sjg064240.1	Ci081830.1	Cs3g17990.1	Cg3g014700.1	Cm099210.1	MSYJ064670.1	Ciunshiu_m11187	Ciclev10003615m	sb21776.3	AT1G35160.2, AT1G78300.1	REOG1.5_13092:	0	0	0	0	0	0	0	0	0	0
OG1.5_3957:				Yes		ZAT12 (A. thaliana)	1	1	1	1	1	1	1	1	1	1	2	Ptrif.0008s2136.1	sjg249310.1	Ci146710.1	Cs8g17960.1	Cg8g021770.1	Cm179160.1	MSYJ206270.1	Ciunshiu_m26352	Ciclev10029464m	sb36526.1	AT2G28710.1, AT5G59820.1	REOG1.5_1848:	1	1	1	1	1	1	1	1	1	1	Ptrifoliata.ex10141	Fhindsii.ex06964	Cichangensis.ex01578	Huazhong.ex08013	Cmaxima.ex09392	Cmedica.ex05610	Creticulata.ex00332	Cunshiu.ex01266	Cclementina.ex09702	Abuxifolia.ex02039
OG1.5_4426:						CAMTA5 (A. thaliana)	1	1	1	1	1	1	1	1	1	1	2	Ptrif.0009s2395.1	sjg134890.1	Ci160350.1	Cs9g02510.2	Cg9g001530.1	Cm048210.1	MSYJ141000.1	Ciunshiu_m21749	Ciclev10004273m	sb17609.1	AT3G16940.1, AT4G16150.1	REOG1.5_2820:	1	1	1	1	1	0	1	1	1	1	Ptrifoliata.ex11833	Fhindsii.ex02017	Cichangensis.ex02355	Huazhong.ex09236	Cmaxima.ex10198		Creticulata.ex02792	Cunshiu.ex00617	Cclementina.ex11372	Abuxifolia.ex03202
OG1.5_4917:						ICE1 (A. thaliana, P. trifoliata)	1	1	1	1	1	1	1	2	1	1	1	Ptrif.0004s1138.1	sjg079440.1	Ci251590.1	Cs7g19780.1	Cg7g011080.1	Cm253430.1	MSYJ280970.1	Ciunshiu_m24834, Ciunshiu_m38982	Ciclev10033497m	sb25000.1	AT3G26744.1	REOG1.5_3460:	1	1	1	1	1	1	1	1	1	1	Ptrifoliata.ex05181	Fhindsii.ex05920	Cichangensis.ex08275	Huazhong.ex06616	Cmaxima.ex08124	Cmedica.ex10202	Creticulata.ex07845	Cunshiu.ex09669	Cclementina.ex05100	Abuxifolia.ex09842
OG1.5_4943:						CAMTA4 (A. thaliana)	1	2	1	1	1	1	1	1	1	1	1	Ptrif.0004s1931.2	sjg028410.2, sjg218370.1	Ci036190.1	Cs7g10930.1	Cg7g016820.1	Cm174220.1	MSYJ264230.2	Ciunshiu_m20587	Ciclev10030636m	sb15145.4	AT1G67310.1	REOG1.5_2142:	1	2	1	1	1	1	1	1	1	1	Ptrifoliata.ex05547	Fhindsii.ex01054, Fhindsii.ex03395	Cichangensis.ex02853	Huazhong.ex07546	Cmaxima.ex08358	Cmedica.ex05330	Creticulata.ex02335	Cunshiu.ex02884	Cclementina.ex05462	Abuxifolia.ex10081
OG1.5_4985:						14-3-3s (A. thaliana)	1	2	1	1	1	1	1	1	1	1	1	Ptrif.0006s1919.1	sjg073020.1, sjg308950.1	Ci199310.1	Cs6g18830.2	Cg6g019710.1	Cm090640.1	MSYJ037770.1	Ciunshiu_m22764	Ciclev10012495m	sb20206.1	AT5G38480.1	REOG1.5_2144:	1	2	1	1	1	1	1	1	1	1	Ptrifoliata.ex08078	Fhindsii.ex01160, Fhindsii.ex01314	Cichangensis.ex04912	Huazhong.ex05977	Cmaxima.ex07627	Cmedica.ex00173	Creticulata.ex05923	Cunshiu.ex02783	Cclementina.ex08165	Abuxifolia.ex08588
OG1.5_5078:						PRR5 (A. thaliana)	1	1	1	1	1	1	1	1	1	2	1	Ptrif.0003s1816.1	sjg032850.1	Ci122870.4	Cs5g16360.2	Cg5g019690.2	Cm274410.1	MSYJ116630.4	Ciunshiu_m01449	Ciclev10019177m	sb16199.3, sb17132.1	AT5G24470.1	REOG1.5_6924:	1	1	1	1	1	1	1	1	1	0	Ptrifoliata.ex03231	Fhindsii.ex04614	Cichangensis.ex11751	Huazhong.ex04311	Cmaxima.ex05626	Cmedica.ex00699	Creticulata.ex01242	Cunshiu.ex09762	Cclementina.ex02994
OG1.5_5090:					Yes	LTI65 (A. thaliana)	1	1	1	1	1	1	1	1	1	1	1	Ptrif.0009s2070.3	sjg285800.1	Ci054830.1	Cs9g17250.2	Cg9g026770.1	Cm028370.1	MSYJ211120.1	Ciunshiu_m00919	Ciclev10004574m	sb21093.1	AT5G52300.1	REOG1.5_10206:	1	0	0	0	0	0	0	0	0	0	Ptrifoliata.ex11279
OG1.5_5092:	Yes	Yes	Yes			CBF2 (A. thaliana)	1	1	1	1	1	1	1	1	1	1	2	Ptrif.0009s2019.1	sjg289490.1	Ci179320.1	Cs9g16810.1	Cg9g026260.1	Cm181660.1	MSYJ210650.1	Ciunshiu_m00975	Ciclev10007068m	sb21195.1	AT5G51990.1, AT4G25470.1	REOG1.5_2167:	1	1	1	1	1	1	1	1	1	1	Ptrifoliata.ex11248	Fhindsii.ex12097	Cichangensis.ex03638	Huazhong.ex08707	Cmaxima.ex10917	Cmedica.ex05747	Creticulata.ex05474	Cunshiu.ex02145	Cclementina.ex10869	Abuxifolia.ex03845
OG1.5_5128:				Yes		HSFC1 (A. thaliana)	1	1	1	1	1	1	1	1	1	1	1	Ptrif.0001s0744.2	sjg162420.1	Ci095650.1	Cs4g15820.1	Cg9g019270.1	Cm184750.1	MSYJ155990.1	Ciunshiu_m14862	Ciclev10008768m	sb32149.1	AT3G24520.1	REOG1.5_2176:	1	1	1	1	1	1	1	1	1	1	Ptrifoliata.ex01173	Fhindsii.ex02925	Cichangensis.ex09835	Huazhong.ex03405	Cmaxima.ex10553	Cmedica.ex05905	Creticulata.ex03768	Cunshiu.ex06358	Cclementina.ex01101	Abuxifolia.ex09321
OG1.5_5736:						ESK1 (A. thaliana)	1	1	1	1	1	1	1	1	1	1	2	Ptrif.0004s0153.2	sjg239610.1	Ci012350.1	Cs7g30960.1	Cg7g002090.1	Cm110070.2	MSYJ050760.2	Ciunshiu_m16819	Ciclev10031403m	sb20546.1	AT2G40150.1, AT3G55990.1	REOG1.5_1980:	1	1	1	1	1	1	1	1	1	1	Ptrifoliata.ex05023	Fhindsii.ex10942	Cichangensis.ex08518	Huazhong.ex07264	Cmaxima.ex08472	Cmedica.ex01381	Creticulata.ex03363	Cunshiu.ex01925	Cclementina.ex05064	Abuxifolia.ex06566
OG1.5_7542:						RDM4 (A. thaliana)	1	2	1	1	1	0	1	1	1	1	1	Ptrif.0007s1922.2	sjg168880.1, sjg237050.5	Ci237340.1	Cs2g09150.1	Cg1g022490.1		MSYJ054190.1	Ciunshiu_m07490	Ciclev10001595m	sb25281.1	AT2G30280.1	REOG1.5_2145:	1	2	1	1	1	1	1	1	1	1	Ptrifoliata.ex08723	Fhindsii.ex03165, Fhindsii.ex10241	Cichangensis.ex07422	Huazhong.ex02035	Cmaxima.ex00396	Cmedica.ex11660	Creticulata.ex08592	Cunshiu.ex07154	Cclementina.ex06231	Abuxifolia.ex04339
OG1.5_7747:						PIF3 (A. thaliana)	1	1	1	1	1	1	1	1	1	1	1	Ptrif.0006s0033.1	sjg261330.8	Ci065130.4	Cs6g01760.1	Cg5g013200.2	Cm232540.3	MSYJ174150.3	Ciunshiu_m13240	Ciclev10027889m	sb10031.5	AT1G09530.1	REOG1.5_3407:	1	1	1	1	1	1	1	1	1	1	Ptrifoliata.ex08273	Fhindsii.ex05611	Cichangensis.ex06703	Huazhong.ex05648	Cmaxima.ex05225	Cmedica.ex08809	Creticulata.ex08831	Cunshiu.ex07207	Cclementina.ex09453	Abuxifolia.ex06057
OG1.5_7812:						14-3-3s (A. thaliana)	1	1	1	1	1	1	1	1	1	1	1	Ptrif.0007s0713.1	sjg319060.1	Ci023990.1	Cs1g20220.2	Cg1g008070.1	Cm105200.1	MSYJ048310.1	Ciunshiu_m08231	Ciclev10026350m	sb23333.3	AT5G65430.3	REOG1.5_3346:	1	1	1	1	1	1	1	1	1	1	Ptrifoliata.ex09245	Fhindsii.ex08613	Cichangensis.ex00151	Huazhong.ex00427	Cmaxima.ex00836	Cmedica.ex01091	Creticulata.ex03251	Cunshiu.ex01431	Cclementina.ex09054	Abuxifolia.ex01450
OG1.5_7881:						CRLK1 (A. thaliana)	1	1	1	1	1	1	1	1	1	1	1	Ptrif.0001s1473.1	sjg013260.1	Ci211780.1	Cs4g12150.1	Cg2g022970.1	Cm206920.1	MSYJ228290.1	Ciunshiu_m11458	Ciclev10008351m	sb18803.1	AT5G54590.2	REOG1.5_3389:	1	1	1	1	1	1	1	1	1	1	Ptrifoliata.ex00412	Fhindsii.ex03484	Cichangensis.ex05718	Huazhong.ex04083	Cmaxima.ex01755	Cmedica.ex07247	Creticulata.ex00920	Cunshiu.ex08955	Cclementina.ex00386	Abuxifolia.ex04701
OG1.5_7887:						BTF3 (A. thaliana)	1	1	1	1	1	1	1	1	1	1	1	Ptrif.0003s1915.1	sjg057020.2	Ci281020.1	Cs1g19010.1	Cg8g017450.1	Cm060290.1	MSYJ029730.1	Ciunshiu_m10875	Ciclev10022594m	sb19436.1	AT1G17880.1	REOG1.5_3326:	1	1	1	1	1	1	1	1	1	1	Ptrifoliata.ex03329	Fhindsii.ex03736	Cichangensis.ex10951	Huazhong.ex00377	Cmaxima.ex09281	Cmedica.ex08511	Creticulata.ex02425	Cunshiu.ex08737	Cclementina.ex03085	Abuxifolia.ex00007
OG1.5_7897:						CRLK2 (A. thaliana)	1	1	1	1	1	1	1	1	1	1	1	Ptrif.0006s2026.1	sjg069020.1	Ci046070.1	Cs6g19830.2	Cg6g020800.1	Cm240550.1	MSYJ038810.1	Ciunshiu_m06715	Ciclev10011893m	sb20248.2	AT5G15730.2	REOG1.5_3454:	1	1	1	1	1	1	1	1	1	1	Ptrifoliata.ex08110	Fhindsii.ex01132	Cichangensis.ex04228	Huazhong.ex06009	Cmaxima.ex07661	Cmedica.ex09301	Creticulata.ex05959	Cunshiu.ex03395	Cclementina.ex08197	Abuxifolia.ex08621
OG1.5_7935:	Yes	Yes	Yes			MYB15 (A. thaliana)	1	1	1	1	1	1	1	1	1	1	1	Ptrif.0009s0790.1	sjg127670.1	Ci307890.1	Cs9g10480.1	Cg9g008130.1	Cm058820.1	MSYJ239730.1	Ciunshiu_m03031	Ciclev10005629m	sb22902.1	AT3G23250.1	REOG1.5_3382:	1	1	1	1	1	1	1	1	1	1	Ptrifoliata.ex11616	Fhindsii.ex01864	Cichangensis.ex04910	Huazhong.ex09162	Cmaxima.ex11215	Cmedica.ex08274	Creticulata.ex05267	Cunshiu.ex05211	Cclementina.ex11166	Abuxifolia.ex04310
OG1.5_7942:						CESTA (A. thaliana)	1	1	1	1	1	1	1	1	1	1	1	Ptrif.0002s2139.1	sjg276810.1	Ci130960.1	Cs2g12690.2	Cg2g036150.1	Cm210410.1	MSYJ133760.1	Ciunshiu_m13595	Ciclev10016461m	sb23719.1	AT1G25330.1	REOG1.5_3428:	1	1	1	1	1	1	1	1	1	1	Ptrifoliata.ex02015	Fhindsii.ex02785	Cichangensis.ex00642	Huazhong.ex02237	Cmaxima.ex02366	Cmedica.ex07467	Creticulata.ex09964	Cunshiu.ex03724	Cclementina.ex02049	Abuxifolia.ex07612
OG1.5_7987:						AtHAP5A (A. thaliana)	1	1	1	1	1	1	1	1	1	1	1	Ptrif.0004s1063.1	sjg018070.1	Ci180360.1	orange1.1t02576.1	Cg7g010160.1	Cm018380.2	MSYJ097750.1	Ciunshiu_m16267	Ciclev10032646m	sb27383.1	AT3G48590.1	REOG1.5_3349:	1	1	1	1	1	1	1	1	1	1	Ptrifoliata.ex05122	Fhindsii.ex00747	Cichangensis.ex03706	Huazhong.ex10077	Cmaxima.ex08074	Cmedica.ex01553	Creticulata.ex10670	Cunshiu.ex07856	Cclementina.ex05034	Abuxifolia.ex01759
OG1.5_7997:						HY5 (A. thaliana)	1	1	1	1	1	1	1	1	1	1	1	Ptrif.0001s0271.1	sjg085800.2	Ci069320.1	Cs7g05140.1	Cg4g002610.1	Cm219270.1	MSYJ157380.3	Ciunshiu_m15279	Ciclev10009720m	sb27841.2	AT5G11260.1	REOG1.5_3418:	1	1	1	1	1	1	1	1	1	1	Ptrifoliata.ex00404	Fhindsii.ex01437	Cichangensis.ex07096	Huazhong.ex07024	Cmaxima.ex04640	Cmedica.ex07946	Creticulata.ex03747	Cunshiu.ex03028	Cclementina.ex00380	Abuxifolia.ex06837
OG1.5_8018:						HOS1 (A. thaliana)	1	1	1	1	1	1	1	1	1	1	1	Ptrif.0003s0769.1	sjg189690.1	Ci125940.1	Cs5g08480.1	Cg5g007870.1	Cm258360.1	MSYJ105570.4	Ciunshiu_m02665	Ciclev10018712m	sb29096.1	AT2G39810.1	REOG1.5_3400:	1	1	1	1	1	1	1	1	1	1	Ptrifoliata.ex04678	Fhindsii.ex07646	Cichangensis.ex00325	Huazhong.ex05347	Cmaxima.ex06893	Cmedica.ex10643	Creticulata.ex09250	Cunshiu.ex02683	Cclementina.ex04701	Abuxifolia.ex05209
OG1.5_8025:						14-3-3s (A. thaliana)	1	1	1	1	1	1	1	1	1	1	1	Ptrif.0002s0861.1	sjg098980.2	Ci217210.2	Cs2g15550.4	Cg2g008680.1	Cm103050.2	MSYJ164390.2	Ciunshiu_m03986	Ciclev10016299m	sb29301.4	AT2G42590.3	REOG1.5_3331:	1	1	1	1	1	1	1	1	1	1	Ptrifoliata.ex02733	Fhindsii.ex00384	Cichangensis.ex06041	Huazhong.ex01106	Cmaxima.ex02980	Cmedica.ex00959	Creticulata.ex02672	Cunshiu.ex05653	Cclementina.ex01338	Abuxifolia.ex00357
OG1.5_8087:						GIGANTEA (A. thaliana)	1	1	1	1	1	1	1	1	1	1	1	Ptrif.0005s2313.1	sjg063200.1	Ci164710.1	Cs3g21790.1	Cg3g018840.1	Cm234740.1	MSYJ250250.1	Ciunshiu_m18420	Ciclev10004044m	sb35010.1	AT1G22770.1	REOG1.5_3423:	1	1	1	1	1	1	1	1	1	1	Ptrifoliata.ex06970	Fhindsii.ex08539	Cichangensis.ex02649	Huazhong.ex02771	Cmaxima.ex03610	Cmedica.ex08952	Creticulata.ex05570	Cunshiu.ex01652	Cclementina.ex07083	Abuxifolia.ex07192
OG1.5_8111:						LHY (A. thaliana)	1	1	1	1	1	1	1	1	1	1	1	Ptrif.0003s3925.2	sjg259520.1	Ci021550.1	orange1.1t00580.2	Cg5g039890.1	Cm032300.1	MSYJ112230.1	Ciunshiu_m15259	Ciclev10018966m	sb36478.1	AT1G01060.1	REOG1.5_3408:	1	1	1	1	1	1	1	1	1	1	Ptrifoliata.ex04411	Fhindsii.ex10111	Cichangensis.ex11450	Huazhong.ex10954	Cmaxima.ex06655	Cmedica.ex04478	Creticulata.ex09419	Cunshiu.ex03020	Cclementina.ex04483	Abuxifolia.ex06131
OG1.5_8112:	Yes	Yes	Yes			ERF109 (P. trifoliata)	1	1	0	1	1	2	1	1	1	1	1	Ptrif.0008s0485.1	sjg146750.1		Cs8g05910.1	Cg8g004600.1	Cm187840.1, Cm322860.1	MSYJ246410.1	Ciunshiu_m13250	Ciclev10028930m	sb36665.1	AT4G34410.1	REOG1.5_4118:	1	1	1	1	1	1	1	1	1	1	Ptrifoliata.ex10306	Fhindsii.ex11397	Cichangensis.ex07383	Huazhong.ex08222	Cmaxima.ex09599	Cmedica.ex06112	Creticulata.ex03132	Cunshiu.ex10935	Cclementina.ex09890	Abuxifolia.ex01141
OG1.5_11317:					Yes	PRP (P. trifoliata)	1	1	0	1	1	1	1	1	1	1	1	Ptrif.0006s1189.2	sjg208420.1		orange1.1t04076.1	Cg6g012230.1	Cm119400.1	MSYJ031050.1	Ciunshiu_m18982	Ciclev10012789m	sb26831.1	AT3G22142.1	REOG1.5_3091:	2	1	2	1	1	1	1	1	1	1	Ptrifoliata.ex07872, Ptrifoliata.ex07874	Fhindsii.ex09726	Cichangensis.ex00507, Cichangensis.ex04555	Huazhong.ex09905	Cmaxima.ex07350	Cmedica.ex01966	Creticulata.ex05957	Cunshiu.ex00081	Cclementina.ex07966	Abuxifolia.ex06188
OG1.5_1258:			Yes			KOG1303 KOG Amino acid transporters	8	7	4	4	4	4	5	5	5	5	2	Ptrif.0005s2555.1, Ptrif.0008s0107.1, Ptrif.0008s0097.1, Ptrif.0008s0106.2, Ptrif.0008s0098.1, Ptrif.0008s0105.1, Ptrif.0008s2477.1, Ptrif.0005s2857.2	sjg030470.1, sjg035240.1, sjg035530.1, sjg090440.1, sjg284650.1, sjg089770.1, sjg090840.1	Ci118460.1, Ci253730.1, Ci272310.1, Ci253720.1	Cs3g24100.1, Cs3g26990.1, Cs8g02010.1, Cs8g02000.1	Cg3g021940.1, Cg3g024940.1, Cg8g000960.1, Cg8g000950.1	Cm065760.1, Cm165620.1, Cm214020.1, Cm305650.1	MSYJ142680.1, MSYJ142690.1, MSYJ254500.1, MSYJ142700.1, MSYJ257280.1	Ciunshiu_m04234, Ciunshiu_m18182, Ciunshiu_m27378, Ciunshiu_m04236, Ciunshiu_m04237	Ciclev10000841m, Ciclev10003187m, Ciclev10028167m, Ciclev10028265m, Ciclev10029785m	sb33979.1, sb34030.1, sb34962.1, sb34090.1, sb35411.1	AT1G47670.1, AT4G35180.1	REOG1.5_1226:	3	4	2	2	2	2	2	2	2	2	Ptrifoliata.ex07051, Ptrifoliata.ex10440, Ptrifoliata.ex10468	Fhindsii.ex00703, Fhindsii.ex04844, Fhindsii.ex08316, Fhindsii.ex11914	Cichangensis.ex08451, Cichangensis.ex10020	Huazhong.ex02843, Huazhong.ex08311	Cmaxima.ex03686, Cmaxima.ex09820	Cmedica.ex07626, Cmedica.ex09335	Creticulata.ex02880, Creticulata.ex10311	Cunshiu.ex01671, Cunshiu.ex03350	Cclementina.ex07156, Cclementina.ex10000	Abuxifolia.ex03016, Abuxifolia.ex07113
OG1.5_1201:		Yes	Yes			GO:0006355 GO regulation of transcription, DNA-dependent	10	10	9	7	4	4	7	6	2	5	2	Ptrif.0001s0223.2, Ptrif.0007s1494.2, Ptrif.0007s1498.2, Ptrif.0007s1505.1, Ptrif.0007s1517.2, Ptrif.0007s1540.1, Ptrif.0007s1541.1, Ptrif.0007s2716.1, Ptrif.0007s2812.1, Ptrif.0007s2912.1	sjg003750.1, sjg012060.1, sjg030410.1, sjg078920.1, sjg103420.1, sjg214770.1, sjg214780.1, sjg214790.1, sjg078930.1, sjg012030.1	Ci186550.1, Ci289170.1, Ci274890.1, Ci302450.1, Ci274900.1, Ci307430.1, Ci308720.1, Ci068790.1, Ci051230.1	Cs1g12090.1, Cs1g12230.1, orange1.1t01354.1, orange1.1t04524.1, Cs7g05640.1, orange1.1t01366.2, orange1.1t01367.1	Cg1g017990.1, Cg1g018150.1, Cg1g018500.1, Cg1g018970.1	Cm254400.1, Cm254460.1, Cm257630.1, Cm244130.1	MSYJ009250.1, MSYJ274110.1, MSYJ126860.1, MSYJ127940.1, MSYJ127870.1, MSYJ268310.1, MSYJ156940.1	Ciunshiu_m00390, Ciunshiu_m08785, Ciunshiu_m27108, Ciunshiu_m19576, Ciunshiu_m04943, Ciunshiu_m28479	Ciclev10025157m, Ciclev10027619m	sb13602.2, sb13603.1, sb16842.1, sb32990.1, sb32960.1	AT1G52520.1, AT1G80010.1	REOG1.5_1065:	6	8	11	4	5	4	6	3	5	4	Ptrifoliata.ex00240, Ptrifoliata.ex08477, Ptrifoliata.ex08479, Ptrifoliata.ex08523, Ptrifoliata.ex08484, Ptrifoliata.ex08485	Fhindsii.ex00002, Fhindsii.ex00512, Fhindsii.ex00574, Fhindsii.ex00602, Fhindsii.ex00609, Fhindsii.ex01458, Fhindsii.ex09407, Fhindsii.ex09408	Cichangensis.ex00809, Cichangensis.ex04104, Cichangensis.ex04105, Cichangensis.ex04480, Cichangensis.ex05046, Cichangensis.ex05061, Cichangensis.ex07077, Cichangensis.ex11722, Cichangensis.ex11723, Cichangensis.ex11841, Cichangensis.ex11842	Huazhong.ex00132, Huazhong.ex00141, Huazhong.ex07236, Huazhong.ex09509	Cmaxima.ex00181, Cmaxima.ex00202, Cmaxima.ex00209, Cmaxima.ex00232, Cmaxima.ex04482	Cmedica.ex09519, Cmedica.ex09926, Cmedica.ex10264, Cmedica.ex10542	Creticulata.ex02624, Creticulata.ex04184, Creticulata.ex08543, Creticulata.ex10611, Creticulata.ex03727, Creticulata.ex07975	Cunshiu.ex03320, Cunshiu.ex08354, Cunshiu.ex09304	Cclementina.ex00186, Cclementina.ex08520, Cclementina.ex08541, Cclementina.ex08566, Cclementina.ex08525	Abuxifolia.ex00155, Abuxifolia.ex00158, Abuxifolia.ex01914, Abuxifolia.ex10421
OG1.5_10085:					Yes	PF04043 PFAM Plant invertase/pectin methylesterase inhibitor	1	1	1	0	1	1	1	1	1	1	1	Ptrif.0009s0100.1	sjg135310.1	Ci136360.1		Cg9g000960.1	Cm047600.1	MSYJ141540.1	Ciunshiu_m21698	Ciclev10006032m	sb17306.1	AT3G17130.1	REOG1.5_3369:	1	1	1	1	1	1	1	1	1	1	Ptrifoliata.ex11647	Fhindsii.ex01885	Cichangensis.ex01058	Huazhong.ex09089	Cmaxima.ex10014	Cmedica.ex06729	Creticulata.ex02827	Cunshiu.ex00580	Cclementina.ex11209	Abuxifolia.ex03346
OG1.5_1014:					Yes	KOG0472 KOG Leucine-rich repeat protein	37	12	6	22	1	35	0	46	59	6	20	Ptrif.0002s0401.1, Ptrif.0002s0403.1, Ptrif.0002s0405.1, Ptrif.0002s0406.1, Ptrif.0002s0407.1, Ptrif.0002s0408.2, Ptrif.0002s1958.1, Ptrif.0002s3285.1, Ptrif.0003s1899.1, Ptrif.0002s2289.1, Ptrif.0002s3284.1, Ptrif.0002s1950.1, Ptrif.0002s2288.3, Ptrif.0003s1602.1, Ptrif.0003s1606.1, Ptrif.0002s3420.1, Ptrif.0002s3519.1, Ptrif.0002s3520.1, Ptrif.0005s0156.1, Ptrif.0005s0159.1, Ptrif.0005s0169.1, …	sjg206550.1, sjg032000.1, sjg032020.1, sjg310200.1, sjg032140.1, sjg080140.1, sjg109780.2, sjg109790.1, sjg200670.1, sjg272180.1, sjg055650.1, sjg055970.1	Ci226860.1, Ci273880.1, Ci226820.1, Ci226870.1, Ci201470.1, Ci310870.1	Cs2g11220.1, Cs2g15620.1, Cs2g19490.1, Cs2g19500.1, Cs2g26300.1, Cs3g06230.1, orange1.1t04678.1, orange1.1t05011.1, Cs2g26310.1, Cs3g06250.1, Cs3g06260.1, Cs3g06270.1, Cs3g06280.1, Cs3g06300.1, Cs3g06220.1, orange1.1t05059.1, Cs2g30790.2, Cs2g30810.2, Cs2g19450.1, Cs2g30865.1, orange1.1t04890.1, Cs5g14630.1	Cg2g037650.1	Cm030020.1, Cm030030.1, Cm086440.1, Cm269170.1, Cm060410.1, Cm079330.1, Cm102990.1, Cm218760.1, Cm254330.1, Cm254360.1, Cm086390.1, Cm087500.1, Cm118130.1, Cm118140.1, Cm136030.1, Cm167540.1, Cm218830.1, Cm228150.1, Cm228190.1, Cm228240.1, Cm162950.1, Cm163050.1, Cm218800.1, Cm142280.1, Cm228160.1, Cm162990.1, Cm163010.1, Cm163070.1, Cm218880.1, Cm218790.1, Cm252080.1, Cm280360.1, Cm218890.1, Cm2…		Ciunshiu_m01251, Ciunshiu_m08554, Ciunshiu_m08555, Ciunshiu_m09576, Ciunshiu_m10942, Ciunshiu_m10944, Ciunshiu_m14686, Ciunshiu_m14687, Ciunshiu_m28651, Ciunshiu_m33099, Ciunshiu_m35413, Ciunshiu_m35417, Ciunshiu_m01252, Ciunshiu_m13787, Ciunshiu_m27846, Ciunshiu_m28055, Ciunshiu_m01279, Ciunshiu_m01287, Ciunshiu_m01280, Ciunshiu_m01281, Ciunshiu_m01282, Ciunshiu_m01284, Ciunshiu_m09981, Ciunshiu…	Ciclev10000141m, Ciclev10000162m, Ciclev10000193m, Ciclev10003200m, Ciclev10003290m, Ciclev10003330m, Ciclev10003386m, Ciclev10003483m, Ciclev10003539m, Ciclev10003540m, Ciclev10003877m, Ciclev10010867m, Ciclev10010869m, Ciclev10010871m, Ciclev10014016m, Ciclev10014185m, Ciclev10014309m, Ciclev10017648m, Ciclev10018209m, Ciclev10024171m, Ciclev10029798m, Ciclev10029818m, Ciclev10029889m, Ciclev10…	sb29452.1, sb33394.1, sb10317.6, sb10344.1, sb29873.1, sb33787.1	AT1G45616.1, AT1G47890.1, AT2G15080.1, AT3G05660.1, AT3G11010.1, AT5G27060.1, AT3G11080.1, AT1G71390.1, AT1G71400.1, AT3G05360.1, AT3G05370.1, AT3G23010.1, AT3G23110.1, AT3G23120.1, AT4G13920.1, AT3G05650.1, AT4G13810.1, AT3G28890.1, AT4G13820.1, AT4G13880.1	REOG1.5_1004:	32	21	34	23	34	21	37	26	28	26	Ptrifoliata.ex01720, Ptrifoliata.ex01723, Ptrifoliata.ex01724, Ptrifoliata.ex06389, Ptrifoliata.ex06390, Ptrifoliata.ex06392, Ptrifoliata.ex06579, Ptrifoliata.ex06615, Ptrifoliata.ex06696, Ptrifoliata.ex10458, Ptrifoliata.ex02097, Ptrifoliata.ex03317, Ptrifoliata.ex01924, Ptrifoliata.ex01929, Ptrifoliata.ex02094, Ptrifoliata.ex02504, Ptrifoliata.ex02505, Ptrifoliata.ex02507, Ptrifoliata.ex02508, …	Fhindsii.ex02691, Fhindsii.ex03179, Fhindsii.ex03180, Fhindsii.ex03181, Fhindsii.ex03755, Fhindsii.ex05265, Fhindsii.ex12655, Fhindsii.ex12659, Fhindsii.ex04982, Fhindsii.ex04983, Fhindsii.ex04988, Fhindsii.ex04990, Fhindsii.ex05943, Fhindsii.ex06005, Fhindsii.ex11247, Fhindsii.ex05938, Fhindsii.ex05933, Fhindsii.ex12620, Fhindsii.ex06115, Fhindsii.ex12639, Fhindsii.ex12662	Cichangensis.ex01245, Cichangensis.ex01246, Cichangensis.ex02064, Cichangensis.ex05065, Cichangensis.ex06644, Cichangensis.ex06645, Cichangensis.ex07580, Cichangensis.ex07583, Cichangensis.ex07665, Cichangensis.ex07997, Cichangensis.ex09138, Cichangensis.ex10128, Cichangensis.ex10427, Cichangensis.ex06865, Cichangensis.ex07660, Cichangensis.ex07666, Cichangensis.ex09986, Cichangensis.ex02917, Cic…	Huazhong.ex00357, Huazhong.ex01184, Huazhong.ex01904, Huazhong.ex01906, Huazhong.ex01911, Huazhong.ex02152, Huazhong.ex02155, Huazhong.ex04218, Huazhong.ex04225, Huazhong.ex04230, Huazhong.ex04234, Huazhong.ex11312, Huazhong.ex01302, Huazhong.ex01684, Huazhong.ex01689, Huazhong.ex03179, Huazhong.ex03187, Huazhong.ex03180, Huazhong.ex03183, Huazhong.ex01900, Huazhong.ex01902, Huazhong.ex04232, Hua…	Cmaxima.ex01576, Cmaxima.ex01579, Cmaxima.ex01581, Cmaxima.ex01582, Cmaxima.ex01583, Cmaxima.ex01585, Cmaxima.ex01586, Cmaxima.ex03962, Cmaxima.ex03965, Cmaxima.ex03969, Cmaxima.ex04992, Cmaxima.ex04995, Cmaxima.ex05001, Cmaxima.ex02450, Cmaxima.ex02453, Cmaxima.ex02454, Cmaxima.ex02456, Cmaxima.ex04996, Cmaxima.ex09265, Cmaxima.ex01944, Cmaxima.ex01965, Cmaxima.ex01973, Cmaxima.ex01997, Cmaxima.…	Cmedica.ex00133, Cmedica.ex08526, Cmedica.ex10254, Cmedica.ex10256, Cmedica.ex10683, Cmedica.ex01804, Cmedica.ex03428, Cmedica.ex04870, Cmedica.ex07934, Cmedica.ex07935, Cmedica.ex07937, Cmedica.ex07938, Cmedica.ex08538, Cmedica.ex10301, Cmedica.ex11511, Cmedica.ex04103, Cmedica.ex04115, Cmedica.ex04627, Cmedica.ex04629, Cmedica.ex04631, Cmedica.ex04632	Creticulata.ex00089, Creticulata.ex00090, Creticulata.ex00091, Creticulata.ex03672, Creticulata.ex07932, Creticulata.ex07933, Creticulata.ex08885, Creticulata.ex09121, Creticulata.ex09122, Creticulata.ex10037, Creticulata.ex01467, Creticulata.ex02048, Creticulata.ex02049, Creticulata.ex02064, Creticulata.ex02070, Creticulata.ex04146, Creticulata.ex04696, Creticulata.ex04961, Creticulata.ex06780, …	Cunshiu.ex03597, Cunshiu.ex03599, Cunshiu.ex03607, Cunshiu.ex03620, Cunshiu.ex03633, Cunshiu.ex03634, Cunshiu.ex07157, Cunshiu.ex08028, Cunshiu.ex04159, Cunshiu.ex04158, Cunshiu.ex04160, Cunshiu.ex04161, Cunshiu.ex08306, Cunshiu.ex08307, Cunshiu.ex05378, Cunshiu.ex05641, Cunshiu.ex08845, Cunshiu.ex08849, Cunshiu.ex09783, Cunshiu.ex10558, Cunshiu.ex08305, Cunshiu.ex09882, Cunshiu.ex10496, Cunshiu.…	Cclementina.ex01772, Cclementina.ex01774, Cclementina.ex01783, Cclementina.ex01784, Cclementina.ex01786, Cclementina.ex01787, Cclementina.ex04946, Cclementina.ex04947, Cclementina.ex06258, Cclementina.ex06426, Cclementina.ex06427, Cclementina.ex06430, Cclementina.ex06431, Cclementina.ex06432, Cclementina.ex10007, Cclementina.ex02135, Cclementina.ex02138, Cclementina.ex02140, Cclementina.ex03068, …	Abuxifolia.ex00005, Abuxifolia.ex02709, Abuxifolia.ex00177, Abuxifolia.ex10266, Abuxifolia.ex00236, Abuxifolia.ex00237, Abuxifolia.ex00642, Abuxifolia.ex02228, Abuxifolia.ex02418, Abuxifolia.ex02405, Abuxifolia.ex01050, Abuxifolia.ex01053, Abuxifolia.ex01057, Abuxifolia.ex01059, Abuxifolia.ex01061, Abuxifolia.ex01063, Abuxifolia.ex02778, Abuxifolia.ex02779, Abuxifolia.ex02791, Abuxifolia.ex03711,…
OG1.5_1038:		Yes	Yes		Yes	KOG0204 KOG Calcium transporting ATPase	14	15	3	16	13	17	18	16	18	12	11	Ptrif.0001s2260.2, Ptrif.0003s3419.2, Ptrif.0004s2523.1, Ptrif.0005s0934.2, Ptrif.0005s0935.1, Ptrif.0005s1132.1, Ptrif.0005s1708.1, Ptrif.0007s0578.1, Ptrif.0007s1801.1, Ptrif.0009s0638.1, Ptrif.0009s1528.2, Ptrif.0009s1531.2, Ptrif.0007s2207.1, Ptrif.0001s1772.2	sjg007480.1, sjg023200.3, sjg067580.1, sjg119200.1, sjg129240.1, sjg129840.1, sjg161180.1, sjg182940.1, sjg197580.1, sjg245790.1, sjg255150.1, sjg255400.1, sjg316850.1, sjg130860.1, sjg080750.1	Ci110690.1, Ci255720.1, Ci167810.1	Cs1g10110.1, Cs3g08550.1, Cs3g08580.1, Cs3g08600.1, Cs1g21430.1, Cs3g10680.1, Cs3g16020.2, Cs4g04300.1, Cs5g30640.1, Cs7g02380.1, Cs9g07790.1, orange1.1t02346.1, orange1.1t02347.1, Cs3g08570.1, orange1.1t01345.1, Cs9g07770.1	Cg1g006790.1, Cg3g008580.1, Cg3g008610.1, Cg3g010620.1, Cg3g012770.1, Cg4g020850.1, Cg5g012700.1, Cg5g034830.1, Cg7g022680.1, Cg9g006420.1, Cg9g020030.1, Cg9g020050.1, Cg4g013320.1	Cm011840.1, Cm034220.1, Cm034240.1, Cm061780.1, Cm067190.1, Cm071800.1, Cm112790.1, Cm112800.1, Cm115150.1, Cm216020.1, Cm232170.1, Cm274220.1, Cm284610.1, Cm202200.1, Cm301610.1, Cm069100.1, Cm126760.1	MSYJ002290.1, MSYJ015110.1, MSYJ015180.1, MSYJ016200.1, MSYJ047040.1, MSYJ066520.1, MSYJ072560.1, MSYJ099340.1, MSYJ120740.1, MSYJ162010.1, MSYJ165190.1, MSYJ216240.1, MSYJ219290.1, MSYJ230760.1, MSYJ243510.1, MSYJ015130.1, MSYJ104440.1, MSYJ086680.1	Ciunshiu_m02077, Ciunshiu_m03807, Ciunshiu_m17617, Ciunshiu_m12556, Ciunshiu_m27964, Ciunshiu_m04799, Ciunshiu_m07731, Ciunshiu_m10893, Ciunshiu_m14024, Ciunshiu_m07739, Ciunshiu_m10128, Ciunshiu_m10449, Ciunshiu_m27840, Ciunshiu_m30326, Ciunshiu_m07732, Ciunshiu_m00683	Ciclev10000126m, Ciclev10000129m, Ciclev10000132m, Ciclev10000134m, Ciclev10003326m, Ciclev10003452m, Ciclev10004282m, Ciclev10006602m, Ciclev10006833m, Ciclev10007305m, Ciclev10018645m, Ciclev10024770m, Ciclev10024795m, Ciclev10030586m, Ciclev10006498m, Ciclev10005534m, Ciclev10007047m, Ciclev10010287m	sb13659.1, sb14985.2, sb18515.1, sb19486.1, sb21947.1, sb22657.1, sb23327.1, sb24808.1, sb33014.4, sb35880.1, sb20747.1, sb13651.1	AT1G27770.1, AT2G22950.1, AT2G41560.1, AT3G21180.1, AT3G22910.1, AT3G57330.1, AT3G63380.1, AT4G29900.1, AT4G37640.1, AT5G57110.1, AT5G53010.1	REOG1.5_1017:	14	13	15	16	13	15	16	11	16	16	Ptrifoliata.ex00804, Ptrifoliata.ex04241, Ptrifoliata.ex05827, Ptrifoliata.ex06468, Ptrifoliata.ex06469, Ptrifoliata.ex06564, Ptrifoliata.ex06797, Ptrifoliata.ex08652, Ptrifoliata.ex09181, Ptrifoliata.ex10960, Ptrifoliata.ex10962, Ptrifoliata.ex11546, Ptrifoliata.ex08912, Ptrifoliata.ex00583	Fhindsii.ex01792, Fhindsii.ex01793, Fhindsii.ex02125, Fhindsii.ex04722, Fhindsii.ex04723, Fhindsii.ex05053, Fhindsii.ex06752, Fhindsii.ex07443, Fhindsii.ex08675, Fhindsii.ex09363, Fhindsii.ex09870, Fhindsii.ex10603, Fhindsii.ex11567	Cichangensis.ex01184, Cichangensis.ex01185, Cichangensis.ex01595, Cichangensis.ex02564, Cichangensis.ex02758, Cichangensis.ex03136, Cichangensis.ex03137, Cichangensis.ex05885, Cichangensis.ex06216, Cichangensis.ex08190, Cichangensis.ex08643, Cichangensis.ex09667, Cichangensis.ex10266, Cichangensis.ex10993, Cichangensis.ex11028	Huazhong.ex00059, Huazhong.ex02320, Huazhong.ex02322, Huazhong.ex02323, Huazhong.ex02426, Huazhong.ex05048, Huazhong.ex09033, Huazhong.ex09035, Huazhong.ex09494, Huazhong.ex00488, Huazhong.ex02611, Huazhong.ex03709, Huazhong.ex07611, Huazhong.ex09938, Huazhong.ex09939, Huazhong.ex03913	Cmaxima.ex00778, Cmaxima.ex03254, Cmaxima.ex03255, Cmaxima.ex03367, Cmaxima.ex03452, Cmaxima.ex04693, Cmaxima.ex05207, Cmaxima.ex06482, Cmaxima.ex08626, Cmaxima.ex10591, Cmaxima.ex10593, Cmaxima.ex11157, Cmaxima.ex04326	Cmedica.ex00695, Cmedica.ex01506, Cmedica.ex01659, Cmedica.ex02118, Cmedica.ex04699, Cmedica.ex04700, Cmedica.ex07761, Cmedica.ex08737, Cmedica.ex08802, Cmedica.ex09429, Cmedica.ex09430, Cmedica.ex09986, Cmedica.ex11216, Cmedica.ex06974, Cmedica.ex09626	Creticulata.ex00539, Creticulata.ex01587, Creticulata.ex02138, Creticulata.ex03443, Creticulata.ex04709, Creticulata.ex05102, Creticulata.ex06636, Creticulata.ex06639, Creticulata.ex06910, Creticulata.ex07632, Creticulata.ex08397, Creticulata.ex08399, Creticulata.ex08781, Creticulata.ex10970, Creticulata.ex11286, Creticulata.ex04807	Cunshiu.ex00918, Cunshiu.ex03850, Cunshiu.ex04465, Cunshiu.ex01204, Cunshiu.ex02138, Cunshiu.ex02974, Cunshiu.ex05600, Cunshiu.ex06148, Cunshiu.ex03889, Cunshiu.ex03756, Cunshiu.ex08607	Cclementina.ex00742, Cclementina.ex04309, Cclementina.ex05735, Cclementina.ex06601, Cclementina.ex06602, Cclementina.ex06604, Cclementina.ex06731, Cclementina.ex06930, Cclementina.ex08686, Cclementina.ex08999, Cclementina.ex10598, Cclementina.ex10599, Cclementina.ex11100, Cclementina.ex11102, Cclementina.ex06302, Cclementina.ex00535	Abuxifolia.ex00098, Abuxifolia.ex00839, Abuxifolia.ex01455, Abuxifolia.ex01783, Abuxifolia.ex01795, Abuxifolia.ex03743, Abuxifolia.ex03755, Abuxifolia.ex04221, Abuxifolia.ex04224, Abuxifolia.ex04226, Abuxifolia.ex05445, Abuxifolia.ex06420, Abuxifolia.ex10173, Abuxifolia.ex10289, Abuxifolia.ex09334, Abuxifolia.ex08410
OG1.5_10795:					Yes	PTHR11413 PANTHER CYSTATIN FAMILY MEMBER	1	1	1	1	1	0	1	1	1	1	2	Ptrif.0005s0768.1	sjg272280.1	Ci122050.1	Cs3g07080.2	Cg3g007070.1		MSYJ159390.3	Ciunshiu_m01241	Ciclev10002346m	sb22706.1	AT3G12490.2, AT5G12140.1	REOG1.5_2177:	1	1	1	1	1	1	1	1	1	1	Ptrifoliata.ex06376	Fhindsii.ex11259	Cichangensis.ex11701	Huazhong.ex03230	Cmaxima.ex03184	Cmedica.ex11521	Creticulata.ex06766	Cunshiu.ex05917	Cclementina.ex06448	Abuxifolia.ex09898
OG1.5_11307:				Yes		KOG0048 KOG Transcription factor, Myb superfamily	1	1	1	0	0	1	1	2	1	1	1	Ptrif.0007s0486.1	sjg316180.1	Ci057790.1			Cm148620.1	MSYJ046180.1	Ciunshiu_m13926, Ciunshiu_m12352	Ciclev10026107m	sb26780.1	AT4G37260.1	REOG1.5_2136:	1	1	1	1	1	1	1	2	1	1	Ptrifoliata.ex09136	Fhindsii.ex08722	Cichangensis.ex05897	Huazhong.ex00532	Cmaxima.ex00733	Cmedica.ex03872	Creticulata.ex03334	Cunshiu.ex04507, Cunshiu.ex10634	Cclementina.ex08953	Abuxifolia.ex04659
OG1.5_1160:					Yes	GO:0006355 GO regulation of transcription, DNA-dependent	6	6	6	6	6	9	6	6	6	6	7	Ptrif.0004s0140.1, Ptrif.0004s0141.3, Ptrif.0004s1530.2, Ptrif.0008s2382.1, Ptrif.0008s2383.3, Ptrif.0008s2779.1	sjg174190.1, sjg181720.1, sjg238630.1, sjg247800.2, sjg250190.1, sjg251680.1	Ci005940.1, Ci005950.1, Ci005970.2, Ci012220.1, Ci012230.1, Ci062780.1	Cs7g14760.1, Cs7g31080.1, Cs7g31090.1, Cs8g20240.1, Cs8g20250.1, Cs8g20260.2	Cg7g001960.1, Cg7g001970.1, Cg7g013180.2, Cg8g024150.1, Cg8g024160.1, Cg8g024170.1	Cm052900.1, Cm109940.1, Cm109950.1, Cm272800.1, Cm272820.1, Cm283570.1, Cm272810.1, Cm283560.1, Cm306930.1	MSYJ050630.2, MSYJ050640.1, MSYJ203980.1, MSYJ203990.1, MSYJ204000.1, MSYJ243150.2	Ciunshiu_m10316, Ciunshiu_m16808, Ciunshiu_m16809, Ciunshiu_m26122, Ciunshiu_m26123, Ciunshiu_m26121	Ciclev10028054m, Ciclev10028080m, Ciclev10028087m, Ciclev10031019m, Ciclev10031029m, Ciclev10030935m	sb11643.1, sb12107.1, sb12155.1, sb12159.1, sb20442.1, sb20461.5	AT2G40116.1, AT3G08510.1, AT3G55940.1, AT5G58690.1, AT5G58700.1, AT4G38530.1, AT5G58670.1	REOG1.5_1046:	5	6	6	6	6	10	6	6	6	5	Ptrifoliata.ex04990, Ptrifoliata.ex05384, Ptrifoliata.ex10247, Ptrifoliata.ex10248, Ptrifoliata.ex10249	Fhindsii.ex04758, Fhindsii.ex07107, Fhindsii.ex07109, Fhindsii.ex10950, Fhindsii.ex11948, Fhindsii.ex07108	Cichangensis.ex03313, Cichangensis.ex03314, Cichangensis.ex03315, Cichangensis.ex06411, Cichangensis.ex08511, Cichangensis.ex08512	Huazhong.ex06376, Huazhong.ex07269, Huazhong.ex07270, Huazhong.ex08117, Huazhong.ex08118, Huazhong.ex08119	Cmaxima.ex08231, Cmaxima.ex08396, Cmaxima.ex08400, Cmaxima.ex09496, Cmaxima.ex09498, Cmaxima.ex09497	Cmedica.ex00539, Cmedica.ex00540, Cmedica.ex00541, Cmedica.ex00542, Cmedica.ex01374, Cmedica.ex01375, Cmedica.ex02017, Cmedica.ex02018, Cmedica.ex07325, Cmedica.ex07261	Creticulata.ex00233, Creticulata.ex00234, Creticulata.ex00235, Creticulata.ex03355, Creticulata.ex03356, Creticulata.ex07621	Cunshiu.ex01322, Cunshiu.ex01323, Cunshiu.ex01324, Cunshiu.ex01918, Cunshiu.ex01919, Cunshiu.ex02613	Cclementina.ex05015, Cclementina.ex05017, Cclementina.ex05303, Cclementina.ex09813, Cclementina.ex09814, Cclementina.ex09815	Abuxifolia.ex00069, Abuxifolia.ex06556, Abuxifolia.ex09551, Abuxifolia.ex09552, Abuxifolia.ex09553
OG1.5_1196:			Yes		Yes	PF00232 PFAM Glycosyl hydrolase family 1	5	6	4	5	4	7	4	5	6	5	11	Ptrif.0003s3667.1, Ptrif.0003s3668.1, Ptrif.0008s0248.1, Ptrif.0008s2487.1, Ptrif.0008s2587.1	sjg143300.1, sjg144320.1, sjg177400.1, sjg216430.1, sjg216480.1, sjg144710.1	Ci047930.1, Ci181590.1, Ci181650.1, Ci181580.1	Cs5g33120.1, Cs8g03320.1, Cs8g03370.1, Cs8g03450.1, Cs8g03380.1	Cg5g037320.1, Cg8g002290.1, Cg8g002360.1, Cg8g002370.2	Cm172990.1, Cm173020.1, Cm238580.1, Cm238590.2, Cm296450.1, Cm308990.1, Cm172980.1	MSYJ115180.1, MSYJ144000.1, MSYJ144090.1, MSYJ144100.1	Ciunshiu_m23564, Ciunshiu_m35336, Ciunshiu_m36266, Ciunshiu_m14439, Ciunshiu_m17239	Ciclev10019719m, Ciclev10019788m, Ciclev10028386m, Ciclev10029910m, Ciclev10028513m, Ciclev10030133m	sb13842.1, sb20376.1, sb18352.1, sb20318.1, sb20390.1	AT1G02850.4, AT1G45191.1, AT1G60090.1, AT3G62740.1, AT3G62750.1, AT4G22100.1, AT4G27820.1, AT4G27830.1, AT1G60260.1, AT1G60270.1, AT2G14530.1	REOG1.5_1078:	4	6	4	4	4	3	4	4	3	4	Ptrifoliata.ex04330, Ptrifoliata.ex04331, Ptrifoliata.ex09662, Ptrifoliata.ex09667	Fhindsii.ex04863, Fhindsii.ex04866, Fhindsii.ex10136, Fhindsii.ex10137, Fhindsii.ex11349, Fhindsii.ex11371	Cichangensis.ex03743, Cichangensis.ex03744, Cichangensis.ex04428, Cichangensis.ex04429	Huazhong.ex05145, Huazhong.ex05146, Huazhong.ex07834, Huazhong.ex07841	Cmaxima.ex06574, Cmaxima.ex06575, Cmaxima.ex09350, Cmaxima.ex09355	Cmedica.ex05199, Cmedica.ex09180, Cmedica.ex09181	Creticulata.ex02906, Creticulata.ex02907, Creticulata.ex05134, Creticulata.ex05135	Cunshiu.ex01976, Cunshiu.ex01977, Cunshiu.ex04069, Cunshiu.ex07905	Cclementina.ex04399, Cclementina.ex04400, Cclementina.ex09403	Abuxifolia.ex00934, Abuxifolia.ex00935, Abuxifolia.ex01182, Abuxifolia.ex01183
OG1.5_12022:				Yes		GO:0006355 GO regulation of transcription, DNA-dependent	1	1	1	1	1	1	1	1	1	1	1	Ptrif.0007s1695.1	sjg117110.1	Ci236820.1	orange1.1t02759.1	Cg1g021340.1	Cm058090.1	MSYJ124510.1	Ciunshiu_m03145	Ciclev10026105m	sb31928.1	AT1G80840.1	REOG1.5_3350:	1	1	1	1	1	1	1	1	1	1	Ptrifoliata.ex08593	Fhindsii.ex12585	Cichangensis.ex07401	Huazhong.ex10157	Cmaxima.ex00354	Cmedica.ex08147	Creticulata.ex10718	Cunshiu.ex06062	Cclementina.ex08647	Abuxifolia.ex01826
OG1.5_1307:					Yes	PF01501 PFAM Glycosyl transferase family 8	4	5	7	4	4	5	4	4	4	3	3	Ptrif.0003s3816.1, Ptrif.0005s1655.1, Ptrif.0009s0070.1, Ptrif.0009s0069.1	sjg133460.1, sjg169000.1, sjg183400.1, sjg176940.1, sjg130100.1	Ci020510.1, Ci034230.1, Ci128840.1, Ci136660.1, Ci290960.1, Ci136670.1, Ci290950.1	Cs3g15460.1, Cs9g01710.1, orange1.1t01729.1, Cs9g01700.1	Cg2g032860.1, Cg5g038850.1, Cg9g000700.1, Cg9g000690.1	Cm033370.1, Cm047340.1, Cm114250.1, Cm282570.1, Cm047330.1	MSYJ066990.1, MSYJ113190.1, MSYJ141840.1, MSYJ141850.1	Ciunshiu_m15160, Ciunshiu_m21674, Ciunshiu_m27047, Ciunshiu_m21675	Ciclev10001308m, Ciclev10005406m, Ciclev10021027m, Ciclev10006683m	sb14404.1, sb17287.1, sb18014.1	AT1G09350.1, AT1G56600.1, AT2G47180.1	REOG1.5_1087:	4	5	7	4	3	5	4	4	4	3	Ptrifoliata.ex04382, Ptrifoliata.ex06775, Ptrifoliata.ex11566, Ptrifoliata.ex11565	Fhindsii.ex00628, Fhindsii.ex01811, Fhindsii.ex07421, Fhindsii.ex10154, Fhindsii.ex01810	Cichangensis.ex00418, Cichangensis.ex01036, Cichangensis.ex00419, Cichangensis.ex01035, Cichangensis.ex02613, Cichangensis.ex11425, Cichangensis.ex00455	Huazhong.ex02588, Huazhong.ex09013, Huazhong.ex09674, Huazhong.ex09012	Cmaxima.ex02192, Cmaxima.ex06623, Cmaxima.ex09956	Cmedica.ex01614, Cmedica.ex01792, Cmedica.ex04502, Cmedica.ex06714, Cmedica.ex06713	Creticulata.ex02845, Creticulata.ex09448, Creticulata.ex11306, Creticulata.ex02846	Cunshiu.ex00566, Cunshiu.ex03047, Cunshiu.ex08485, Cunshiu.ex00565	Cclementina.ex04451, Cclementina.ex06911, Cclementina.ex11129, Cclementina.ex11128	Abuxifolia.ex00983, Abuxifolia.ex03333, Abuxifolia.ex04803
OG1.5_8068:					Yes	COLD REGULATED 413 PLASMA MEMBRANE 1	1	1	1	1	1	1	1	1	1	1	1	Ptrif.0008s0627.2	sjg143990.1	Ci213450.1	Cs5g28320.2	Cg8g006030.1	Cm195600.1	MSYJ129360.1	Ciunshiu_m11392	Ciclev10029293m	sb33260.1	AT2G15970.1	REOG1.5_2166:	1	1	1	1	1	1	1	1	1	1	Ptrifoliata.ex08895	Fhindsii.ex08788	Cichangensis.ex10774	Huazhong.ex00593	Cmaxima.ex00388	Cmedica.ex03954	Creticulata.ex07323	Cunshiu.ex02447	Cclementina.ex08897	Abuxifolia.ex03448
OG1.5_12358:					Yes	PF00079 PFAM Serpin (serine protease inhibitor)	1	1	0	1	1	1	1	1	1	1	1	Ptrif.0005s3324.1	sjg038920.1		Cs3g24040.1	Cg3g021900.1	Cm065870.1	MSYJ257320.1	Ciunshiu_m18173	Ciclev10001434m	sb35356.1	AT1G47710.1	REOG1.5_3421:	1	1	1	1	1	1	1	1	1	1	Ptrifoliata.ex07046	Fhindsii.ex08318	Cichangensis.ex00412	Huazhong.ex02841	Cmaxima.ex03684	Cmedica.ex09340	Creticulata.ex10313	Cunshiu.ex01677	Cclementina.ex07154	Abuxifolia.ex07115
OG1.5_1441:					Yes	KOG0498 KOG K+-channel ERG and related proteins, contain PAS/PAC sensor domain	3	4	3	5	4	4	4	5	3	3	2	Ptrif.0007s2277.1, Ptrif.0009s1337.1, Ptrif.0009s1590.1	sjg050850.1, sjg235780.1, sjg246100.1, sjg254160.1	Ci085630.1, Ci125370.1, Ci239220.1	Cs1g04810.2, Cs9g13100.1, orange1.1t03569.1, orange1.1t04118.1, orange1.1t04158.1	Cg1g026270.1, Cg9g020840.1, Cg9g024210.1, CgUng003220.1	Cm103260.1, Cm138310.1, Cm228680.1, Cm283450.1	MSYJ081670.1, MSYJ169020.1, MSYJ221220.1, MSYJ221230.1	Ciunshiu_m09770, Ciunshiu_m09776, Ciunshiu_m17306, Ciunshiu_m24433, Ciunshiu_m27759	Ciclev10004332m, Ciclev10004424m, Ciclev10024904m	sb25141.1, sb29736.4, sb38242.1	AT3G02850.1, AT5G37500.1	REOG1.5_1124:	3	4	3	3	4	4	3	3	3	3	Ptrifoliata.ex08960, Ptrifoliata.ex10796, Ptrifoliata.ex11017	Fhindsii.ex04887, Fhindsii.ex05844, Fhindsii.ex06397, Fhindsii.ex09923	Cichangensis.ex00295, Cichangensis.ex07545, Cichangensis.ex08862	Huazhong.ex00762, Huazhong.ex10582, Huazhong.ex10877	Cmaxima.ex00579, Cmaxima.ex10640, Cmaxima.ex10827, Cmaxima.ex13273	Cmedica.ex00979, Cmedica.ex02012, Cmedica.ex03080, Cmedica.ex08559	Creticulata.ex00659, Creticulata.ex05380, Creticulata.ex08036	Cunshiu.ex05389, Cunshiu.ex07370, Cunshiu.ex07484	Cclementina.ex08738, Cclementina.ex10480, Cclementina.ex10650	Abuxifolia.ex02356, Abuxifolia.ex05347, Abuxifolia.ex07356
OG1.5_14417:				Yes		GO:0006355 GO regulation of transcription, DNA-dependent	1	1	0	0	1	1	1	1	1	1	1	Ptrif.0003s0758.2	sjg262890.1			Cg5g007760.1	Cm097410.1	MSYJ105470.1	Ciunshiu_m02677	Ciclev10021285m	sb29195.1	AT4G17490.1	REOG1.5_13113:	0	0	0	0	0	0	0	0	0	0
OG1.5_1463:					Yes	KOG2119 KOG Predicted bile acid beta-glucosidase	3	4	3	3	3	3	3	4	3	5	4	Ptrif.0003s2136.1, Ptrif.0005s0218.1, Ptrif.0009s1143.1	sjg051580.1, sjg079810.1, sjg203430.1, sjg265050.1	Ci050400.1, Ci129360.1, Ci155130.1	Cs3g03170.1, Cs5g19660.1, orange1.1t03208.1	Cg4g005870.1, Cg5g021540.1, Cg9g012800.1	Cm063700.1, Cm095580.1, Cm109330.1	MSYJ104530.1, MSYJ269160.1, MSYJ286460.1	Ciunshiu_m10078, Ciunshiu_m17408, Ciunshiu_m24072, Ciunshiu_m28337	Ciclev10000199m, Ciclev10004255m, Ciclev10018742m	sb16461.1, sb22326.1, sb37950.2, sb21655.1, sb32698.1	AT1G33700.1, AT3G24180.1, AT4G10060.1, AT5G49900.1	REOG1.5_1123:	3	4	3	3	3	3	3	3	3	3	Ptrifoliata.ex03498, Ptrifoliata.ex06967, Ptrifoliata.ex10640	Fhindsii.ex05956, Fhindsii.ex06058, Fhindsii.ex06450, Fhindsii.ex07727	Cichangensis.ex00494, Cichangensis.ex02082, Cichangensis.ex04869	Huazhong.ex03042, Huazhong.ex04493, Huazhong.ex10379	Cmaxima.ex05014, Cmaxima.ex05737, Cmaxima.ex09947	Cmedica.ex00424, Cmedica.ex01332, Cmedica.ex09097	Creticulata.ex01975, Creticulata.ex08263, Creticulata.ex10490	Cunshiu.ex07253, Cunshiu.ex08280, Cunshiu.ex08971	Cclementina.ex03238, Cclementina.ex06504, Cclementina.ex10330	Abuxifolia.ex02246, Abuxifolia.ex03944, Abuxifolia.ex08873
OG1.5_1589:			Yes		Yes	KOG1399 KOG Flavin-containing monooxygenase	3	2	4	2	2	2	2	2	2	2	13	Ptrif.0003s0841.1, Ptrif.0003s0842.1, Ptrif.0003s0843.1	sjg186740.1, sjg188980.2	Ci150770.1, Ci150820.1, Ci150800.1, Ci150840.1	Cs5g09130.1, Cs5g09140.2	Cg5g008540.1, Cg5g008560.1	Cm015480.1, Cm015490.1	MSYJ106290.1, MSYJ106310.1	Ciunshiu_m02609, Ciunshiu_m02610	Ciclev10019939m, Ciclev10020142m	sb29169.1, sb29224.1	AT1G12130.1, AT1G12140.1, AT1G12160.1, AT1G12200.1, AT1G62540.1, AT1G62560.1, AT1G62570.1, AT1G65860.1, AT1G62600.1, AT1G62620.1, AT1G63370.1, AT1G62580.1, AT1G63340.1	REOG1.5_1126:	3	2	3	2	2	2	2	2	2	2	Ptrifoliata.ex04712, Ptrifoliata.ex04713, Ptrifoliata.ex04714	Fhindsii.ex07612, Fhindsii.ex07613	Cichangensis.ex01827, Cichangensis.ex01828, Cichangensis.ex01829	Huazhong.ex05381, Huazhong.ex05386	Cmaxima.ex06929, Cmaxima.ex06930	Cmedica.ex00471, Cmedica.ex00472	Creticulata.ex09512, Creticulata.ex09513	Cunshiu.ex02736, Cunshiu.ex02737	Cclementina.ex04735, Cclementina.ex04736	Abuxifolia.ex05138, Abuxifolia.ex05139
OG1.5_16413:		Yes	Yes		Yes	GO:0006810 GO transport	1	0	0	1	0	0	1	1	1	1	1	Ptrif.0004s1470.1			Cs7g15410.1			MSYJ114770.1	Ciunshiu_m10267	Ciclev10031558m	sb12619.3	AT1G64890.1	REOG1.5_3414:	1	1	1	1	1	1	1	1	1	1	Ptrifoliata.ex05363	Fhindsii.ex12015	Cichangensis.ex02292	Huazhong.ex06401	Cmaxima.ex07151	Cmedica.ex03879	Creticulata.ex09495	Cunshiu.ex02646	Cclementina.ex05279	Abuxifolia.ex06605
OG1.5_1871:					Yes	KOG1184 KOG Thiamine pyrophosphate-requiring enzyme	2	2	2	2	2	2	2	3	2	3	4	Ptrif.0002s2859.1, Ptrif.0006s0904.1	sjg123950.1, sjg205270.1	Ci040780.1, Ci120780.1	Cs2g05050.3, Cs6g08840.1	Cg2g043140.1, Cg6g009400.1	Cm131330.1, Cm170160.1	MSYJ016600.1, MSYJ185930.1	Ciunshiu_m05697, Ciunshiu_m18740, Ciunshiu_m28423	Ciclev10011317m, Ciclev10014703m	sb20853.1, sb23066.1, sb28332.1	AT4G33070.1, AT5G01320.1, AT5G01330.1, AT5G54960.1	REOG1.5_1191:	2	2	2	2	2	2	2	2	2	3	Ptrifoliata.ex02302, Ptrifoliata.ex07731	Fhindsii.ex04211, Fhindsii.ex09576	Cichangensis.ex03429, Cichangensis.ex11631	Huazhong.ex01712, Huazhong.ex05593	Cmaxima.ex02647, Cmaxima.ex07205	Cmedica.ex02664, Cmedica.ex05022	Creticulata.ex03883, Creticulata.ex06440	Cunshiu.ex00106, Cunshiu.ex00393	Cclementina.ex02329, Cclementina.ex07829	Abuxifolia.ex01861, Abuxifolia.ex08004, Abuxifolia.ex08833
OG1.5_2137:					Yes	KOG2816 KOG Predicted transporter ADD1 (major facilitator superfamily)	2	2	2	2	2	2	2	2	2	2	3	Ptrif.0005s2829.1, Ptrif.0008s0137.1	sjg039150.1, sjg090560.1	Ci118180.1, Ci230940.2	Cs3g26710.1, Cs8g02220.1	Cg3g024660.1, Cg8g001210.1	Cm165360.1, Cm214300.1	MSYJ142950.1, MSYJ254770.1	Ciunshiu_m04202, Ciunshiu_m24618	Ciclev10001166m, Ciclev10028321m	sb33929.2, sb35658.1	AT2G16970.1, AT2G16980.2, AT2G16990.1	REOG1.5_1225:	2	2	2	2	2	2	2	2	2	2	Ptrifoliata.ex07176, Ptrifoliata.ex10560	Fhindsii.ex08375, Fhindsii.ex11920	Cichangensis.ex06893, Cichangensis.ex11500	Huazhong.ex02957, Huazhong.ex08378	Cmaxima.ex03802, Cmaxima.ex09099	Cmedica.ex04760, Cmedica.ex07621	Creticulata.ex02885, Creticulata.ex10415	Cunshiu.ex02583, Cunshiu.ex03346	Cclementina.ex07280, Cclementina.ex10054	Abuxifolia.ex03012, Abuxifolia.ex06984
OG1.5_2272:					Yes	PF00544 PFAM Pectate lyase	2	2	2	2	2	2	2	2	2	2	2	Ptrif.0004s0454.1, Ptrif.0006s0554.1	sjg141170.2, sjg206740.1	Ci068140.1, Ci123680.2	Cs6g05430.4, Cs7g28180.2	Cg6g003670.1, Cg7g005550.1	Cm130810.1, Cm154690.1	MSYJ042460.1, MSYJ101810.1	Ciunshiu_m23208, Ciunshiu_m06911	Ciclev10011951m, Ciclev10032073m	sb23978.7, sb33459.3	AT3G55140.1, AT3G09540.1	REOG1.5_1253:	2	2	2	2	2	2	2	2	2	2	Ptrifoliata.ex05940, Ptrifoliata.ex07543	Fhindsii.ex09427, Fhindsii.ex10819	Cichangensis.ex06961, Cichangensis.ex11796	Huazhong.ex06220, Huazhong.ex07116	Cmaxima.ex07864, Cmaxima.ex08838	Cmedica.ex02629, Cmedica.ex04214	Creticulata.ex03513, Creticulata.ex11091	Cunshiu.ex03084, Cunshiu.ex03168	Cclementina.ex05858, Cclementina.ex07636	Abuxifolia.ex02580, Abuxifolia.ex07503
OG1.5_3363:				Yes		GO:0006355 GO regulation of transcription, DNA-dependent	1	1	1	1	1	2	1	1	1	1	3	Ptrif.0009s0668.2	sjg132260.1	Ci012720.1	Cs9g08100.1	Cg9g006760.1	Cm066850.1, Cm298840.1	MSYJ238620.1	Ciunshiu_m07707	Ciclev10006002m	sb24826.1	AT1G04240.1, AT5G43700.1, AT4G14560.1	REOG1.5_1601:	1	1	1	1	1	2	1	1	1	1	Ptrifoliata.ex11558	Fhindsii.ex01804	Cichangensis.ex08534	Huazhong.ex09047	Cmaxima.ex11169	Cmedica.ex05186, Cmedica.ex09418	Creticulata.ex05284	Cunshiu.ex05620	Cclementina.ex11117	Abuxifolia.ex01790
OG1.5_3384:				Yes		GO:0006355 GO regulation of transcription, DNA-dependent	1	2	1	1	1	1	1	1	1	1	3	Ptrif.0004s1728.1	sjg109030.1, sjg271830.1	Ci116880.1	Cs7g12870.1	Cg7g014820.1	Cm037760.1	MSYJ209390.1	Ciunshiu_m08433	Ciclev10031846m	sb34382.1	AT1G25560.1, AT1G68840.1, AT1G13260.1	REOG1.5_1616:	1	2	1	1	1	1	1	1	1	1	Ptrifoliata.ex05481	Fhindsii.ex00769, Fhindsii.ex11648	Cichangensis.ex11368	Huazhong.ex07626	Cmaxima.ex08296	Cmedica.ex05433	Creticulata.ex05541	Cunshiu.ex03594	Cclementina.ex05387	Abuxifolia.ex09136
OG1.5_3518:					Yes	DROUGHT AND FREEZING RESPONSIVE GENE 1	1	2	1	2	1	1	1	2	1	1	1	Ptrif.0006s1811.1	sjg074190.1, sjg321750.1	Ci083960.1	Cs7g22800.1, Cs6g17810.1	Cg6g018740.1	Cm050130.1	MSYJ036810.2	Ciunshiu_m22664, Ciunshiu_m28681	Ciclev10012168m	sb20163.1	AT5G17460.2	REOG1.5_1827:	1	2	1	2	1	1	1	1	1	1	Ptrifoliata.ex08047	Fhindsii.ex01189, Fhindsii.ex01330	Cichangensis.ex08764	Huazhong.ex05946, Huazhong.ex06805	Cmaxima.ex07592	Cmedica.ex07097	Creticulata.ex05889	Cunshiu.ex02814	Cclementina.ex08134	Abuxifolia.ex08550
OG1.5_3367:					Yes	KOG0254 KOG Predicted transporter (major facilitator superfamily)	1	2	1	1	1	1	1	1	1	1	3	Ptrif.0005s1341.1	sjg040470.1, sjg305700.1	Ci162440.1	Cs3g12540.1	Cg2g030220.1	Cm175950.1	MSYJ167970.1	Ciunshiu_m07521	Ciclev10001032m	sb14274.1	AT1G08920.2, AT1G08930.1, AT1G54730.2	REOG1.5_2147:	1	2	1	1	1	1	1	1	1	1	Ptrifoliata.ex06632	Fhindsii.ex05187, Fhindsii.ex12471	Cichangensis.ex02439	Huazhong.ex02482	Cmaxima.ex02082	Cmedica.ex05403	Creticulata.ex02483	Cunshiu.ex08704	Cclementina.ex06808	Abuxifolia.ex04899
OG1.5_3812:					Yes	PF09335 PFAM SNARE associated Golgi protein	1	1	2	1	1	1	1	1	1	1	2	Ptrif.0003s0914.2	sjg187520.1	Ci217900.1, Ci294530.1	Cs5g09780.1	Cg5g009210.1	Cm014790.1	MSYJ106930.1	Ciunshiu_m02544	Ciclev10021441m	sb29125.3	AT1G12450.1, AT4G12000.1	REOG1.5_1790:	1	1	2	1	1	1	1	1	1	1	Ptrifoliata.ex04750	Fhindsii.ex07575	Cichangensis.ex01016, Cichangensis.ex06119	Huazhong.ex05418	Cmaxima.ex06961	Cmedica.ex00508	Creticulata.ex09216	Cunshiu.ex02705	Cclementina.ex04768	Abuxifolia.ex05172
OG1.5_4232:					Yes	Ca2+-dependent lipid-binding protein, PTHR10774 PANTHER EXTENDED SYNAPTOTAGMIN-RELATED	1	1	1	1	1	1	1	1	1	1	2	Ptrif.0003s1589.3	sjg047090.1	Ci111080.1	Cs5g14750.2	Cg5g016060.2	Cm030130.2	MSYJ007330.1	Ciunshiu_m14642	Ciclev10018996m	sb33381.1	AT1G53590.1, AT3G14590.2	REOG1.5_2510:	1	1	1	1	1	0	1	1	1	1	Ptrifoliata.ex03072	Fhindsii.ex12635	Cichangensis.ex11034	Huazhong.ex04237	Cmaxima.ex05373		Creticulata.ex04948	Cunshiu.ex08310	Cclementina.ex03630	Abuxifolia.ex02707
OG1.5_4311:				Yes		GO:0006355 GO regulation of transcription, DNA-dependent	1	1	0	1	1	1	1	1	1	1	3	Ptrif.0007s0461.1	sjg316600.1		orange1.1t04058.1	Cg1g005670.1	Cm148370.1	MSYJ182710.1	Ciunshiu_m13943	Ciclev10026687m	sb26747.1	AT2G23340.1, AT4G36900.1, AT3G50260.1	REOG1.5_1760:	1	1	1	1	1	1	1	1	1	1	Ptrifoliata.ex09120	Fhindsii.ex08736	Cichangensis.ex05914	Huazhong.ex10819	Cmaxima.ex00717	Cmedica.ex03856	Creticulata.ex06343	Cunshiu.ex04522	Cclementina.ex08939	Abuxifolia.ex04642
OG1.5_4526:					Yes	KOG1459 KOG Squalene synthetase	1	1	1	1	1	1	1	1	1	1	2	Ptrif.0008s0818.1	sjg111570.1	Ci064530.1	Cs8g08490.1	Cg8g008310.1	Cm176070.1	MSYJ070020.1	Ciunshiu_m21142	Ciclev10028537m	sb15710.1	AT4G34640.1, AT4G34650.1	REOG1.5_2056:	1	1	1	1	1	1	1	1	1	1	Ptrifoliata.ex10465	Fhindsii.ex05735	Cichangensis.ex06565	Huazhong.ex08338	Cmaxima.ex09727	Cmedica.ex05407	Creticulata.ex01724	Cunshiu.ex05272	Cclementina.ex10023	Abuxifolia.ex04402
OG1.5_4633:				Yes		GO:0006355 GO regulation of transcription, DNA-dependent	1	1	2	1	1	1	1	1	1	1	1	Ptrif.0006s0966.1	sjg206770.2	Ci181120.1, Ci305440.1	Cs6g09420.2	Cg6g009950.2	Cm214990.1	MSYJ023630.3	Ciunshiu_m18794	Ciclev10011386m	sb11357.4	AT2G38470.1	REOG1.5_2091:	1	1	2	1	1	1	1	1	1	1	Ptrifoliata.ex07760	Fhindsii.ex09611	Cichangensis.ex03734, Cichangensis.ex03905	Huazhong.ex05622	Cmaxima.ex07234	Cmedica.ex07685	Creticulata.ex04275	Cunshiu.ex00231	Cclementina.ex07861	Abuxifolia.ex10351
OG1.5_4825:			Yes		Yes	PF14547 PFAM Hydrophobic seed protein	1	1	1	0	1	2	1	1	1	1	2	Ptrif.0003s0831.1	sjg187650.1	Ci150660.1		Cg5g008450.1	Cm237740.1, Cm284350.1	MSYJ106190.1	Ciunshiu_m02608	Ciclev10022825m	sb29120.1	AT1G62510.1, AT4G12470.1	REOG1.5_1817:	1	1	1	1	1	2	1	1	1	1	Ptrifoliata.ex04706	Fhindsii.ex07619	Cichangensis.ex01820	Huazhong.ex05374	Cmaxima.ex06923	Cmedica.ex02092, Cmedica.ex09126	Creticulata.ex09491	Cunshiu.ex02744	Cclementina.ex04729	Abuxifolia.ex05130
OG1.5_4852:					Yes	KOG1725 KOG Protein involved in membrane traffic (YOP1/TB2/DP1/HVA22 family)	1	1	1	1	1	1	2	1	1	1	1	Ptrif.0004s1085.1	sjg017570.1	Ci180620.1	orange1.1t02608.2	Cg7g010460.1	Cm018630.1	MSYJ097510.1, MSYJ283890.1	Ciunshiu_m24368	Ciclev10033011m	sb27365.2	AT5G50720.1	REOG1.5_2133:	1	1	1	1	1	1	2	1	1	1	Ptrifoliata.ex05143	Fhindsii.ex00730	Cichangensis.ex03704	Huazhong.ex10098	Cmaxima.ex08090	Cmedica.ex01532	Creticulata.ex01793, Creticulata.ex10651	Cunshiu.ex06336	Cclementina.ex05054	Abuxifolia.ex01767
OG1.5_4862:		Yes	Yes	Yes		GO:0006355 GO regulation of transcription, DNA-dependent	1	1	1	1	1	1	1	2	1	1	1	Ptrif.0004s2383.2	sjg011440.1	Ci015730.1	Cs7g03670.1	Cg7g021280.1	Cm010450.1	MSYJ160680.1	Ciunshiu_m01932, Ciunshiu_m27218	Ciclev10031433m	sb15034.1	AT1G69570.1	REOG1.5_1778:	1	1	1	1	1	1	1	1	1	0	Ptrifoliata.ex05745	Fhindsii.ex06548	Cichangensis.ex10334	Huazhong.ex06647	Cmaxima.ex08549	Cmedica.ex11207	Creticulata.ex06837	Cunshiu.ex00838	Cclementina.ex05653
OG1.5_4907:					Yes	PTHR13994 PANTHER NUDIX HYDROLASE RELATED	1	1	1	1	1	1	1	2	1	1	1	Ptrif.0002s3198.1	sjg121320.3	Ci148530.1	Cs2g01700.3	Cg2g046470.1	Cm182980.2	MSYJ189100.1	Ciunshiu_m21581, Ciunshiu_m28622	Ciclev10016214m	sb11997.4	AT5G47650.1	REOG1.5_9683:	1	0	0	0	0	1	0	0	0	1	Ptrifoliata.ex02471					Cmedica.ex05831				Abuxifolia.ex05061
OG1.5_4957:					Yes	PF03619 PFAM Organic solute transporter Ostalpha	1	2	1	1	1	1	1	1	1	1	1	Ptrif.0002s2686.2	sjg044950.1, sjg166950.1	Ci266960.1	Cs2g06710.2	Cg2g041430.1	Cm233760.1	MSYJ184400.1	Ciunshiu_m05539	Ciclev10016111m	sb28229.2	AT1G11200.1	REOG1.5_1667:	1	3	1	1	1	1	1	1	1	1	Ptrifoliata.ex02242	Fhindsii.ex04475, Fhindsii.ex04580, Fhindsii.ex04581	Cichangensis.ex09579	Huazhong.ex01960	Cmaxima.ex02588	Cmedica.ex08922	Creticulata.ex06386	Cunshiu.ex00326	Cclementina.ex02275	Abuxifolia.ex08164
OG1.5_5062:					Yes	PTHR22951 PANTHER CLATHRIN ASSEMBLY PROTEIN	1	1	1	1	1	1	1	1	1	1	2	Ptrif.0007s0723.1	sjg320700.1	Ci023850.1	Cs1g20100.1	Cg1g008200.1	Cm203830.1	MSYJ048440.1	Ciunshiu_m08210	Ciclev10025941m	sb10437.1	AT4G40080.1, AT5G10410.1	REOG1.5_2171:	1	1	1	1	1	1	1	1	1	1	Ptrifoliata.ex09253	Fhindsii.ex08602	Cichangensis.ex00238	Huazhong.ex00420	Cmaxima.ex00844	Cmedica.ex07040	Creticulata.ex03260	Cunshiu.ex01424	Cclementina.ex09062	Abuxifolia.ex05467
OG1.5_5085:				Yes		GO:0006355 GO regulation of transcription, DNA-dependent	1	1	1	1	1	1	1	1	1	1	2	Ptrif.0009s2218.1	sjg287250.1	Ci056270.1	Cs9g18590.1	Cg9g028140.1	Cm027090.1	MSYJ118090.1	Ciunshiu_m07565	Ciclev10005220m	sb19184.1	AT4G27950.1, AT5G53290.1	REOG1.5_2162:	1	1	1	1	1	1	1	1	1	1	Ptrifoliata.ex11355	Fhindsii.ex12186	Cichangensis.ex05644	Huazhong.ex08785	Cmaxima.ex11013	Cmedica.ex03518	Creticulata.ex07442	Cunshiu.ex10567	Cclementina.ex10959	Abuxifolia.ex01378
OG1.5_5113:					Yes	PF04576 PFAM Zein-binding	1	1	1	1	1	1	1	1	1	1	2	Ptrif.0001s2498.1	sjg023630.3	Ci251270.1	Cs4g02060.1	Cg4g023900.1	Cm008440.1	MSYJ075020.1	Ciunshiu_m09182	Ciclev10010396m	sb27759.2	AT5G57830.1, AT4G30830.1	REOG1.5_2164:	1	1	1	1	1	1	1	1	1	1	Ptrifoliata.ex00919	Fhindsii.ex02272	Cichangensis.ex08269	Huazhong.ex04016	Cmaxima.ex04827	Cmedica.ex09886	Creticulata.ex09189	Cunshiu.ex03994	Cclementina.ex00848	Abuxifolia.ex03077
OG1.5_5115:					Yes	PF05562 PFAM Cold acclimation protein WCOR413	1	1	1	1	1	1	1	1	1	1	2	Ptrif.0002s2971.1	sjg119960.1	Ci155640.1	Cs2g03960.3	Cg2g044230.2	Cm101320.1	MSYJ186980.1	Ciunshiu_m21361	Ciclev10016585m	sb28164.1	AT1G29395.1, AT1G29390.1	REOG1.5_3434:	1	1	1	1	1	1	1	1	1	1	Ptrifoliata.ex02361	Fhindsii.ex04148	Cichangensis.ex02099	Huazhong.ex01410	Cmaxima.ex02707	Cmedica.ex00840	Creticulata.ex06502	Cunshiu.ex00478	Cclementina.ex02386	Abuxifolia.ex08061
OG1.5_7755:				Yes		GO:0006355 GO regulation of transcription, DNA-dependent	1	1	1	1	1	1	1	1	1	1	1	Ptrif.0003s0174.2	sjg138560.1	Ci061420.1	Cs5g02630.1	Cg5g001740.1	Cm051750.1	MSYJ234000.1	Ciunshiu_m15766	Ciclev10021073m	sb11165.1	AT4G23750.1	REOG1.5_3402:	1	1	1	1	1	1	1	1	1	1	Ptrifoliata.ex02978	Fhindsii.ex12520	Cichangensis.ex06278	Huazhong.ex04189	Cmaxima.ex05256	Cmedica.ex07217	Creticulata.ex09669	Cunshiu.ex01527	Cclementina.ex02941	Abuxifolia.ex05752
OG1.5_7784:					Yes	PF00582 PFAM Universal stress protein family	1	1	1	1	1	1	1	1	1	1	1	Ptrif.0006s0756.1	sjg211590.1	Ci271480.1	Cs6g07270.1	Cg6g005740.1	Cm098490.1	MSYJ018040.1	Ciunshiu_m20879	Ciclev10012955m	sb13049.1	AT3G53990.1	REOG1.5_3337:	1	1	1	1	1	1	1	1	1	1	Ptrifoliata.ex07652	Fhindsii.ex09495	Cichangensis.ex09960	Huazhong.ex06306	Cmaxima.ex07964	Cmedica.ex00644	Creticulata.ex03889	Cunshiu.ex04369	Cclementina.ex07744	Abuxifolia.ex00526
OG1.5_7810:					Yes	Phosphoglycerate mutase family protein	1	1	1	1	0	1	1	1	1	1	2	Ptrif.0005s1783.1	sjg183050.1	Ci225420.1	Cs3g16780.5		Cm108370.1	MSYJ065820.3	Ciunshiu_m17684	Ciclev10001706m	sb14591.1	AT5G64460.1, AT2G17280.1	REOG1.5_3395:	1	1	1	1	1	1	1	0	1	1	Ptrifoliata.ex06823	Fhindsii.ex07388	Cichangensis.ex06529	Huazhong.ex02638	Cmaxima.ex03474	Cmedica.ex01290	Creticulata.ex11264		Cclementina.ex06952	Abuxifolia.ex04950
OG1.5_7833:				Yes		KOG1595 KOG CCCH-type Zn-finger protein	1	1	1	1	1	1	1	0	1	1	2	Ptrif.0001s0889.1	sjg166410.1	Ci197070.1	Cs4g13160.1	Cg5g017170.1	Cm146480.1	MSYJ021640.1		Ciclev10008633m	sb15555.1	AT2G19810.1, AT4G29190.1	REOG1.5_1804:	1	1	2	1	1	1	1	1	1	1	Ptrifoliata.ex01267	Fhindsii.ex00816	Cichangensis.ex04749, Cichangensis.ex07167	Huazhong.ex03246	Cmaxima.ex05452	Cmedica.ex03758	Creticulata.ex04026	Cunshiu.ex04587	Cclementina.ex01178	Abuxifolia.ex08185
OG1.5_7867:					Yes	Drought-induced 21, ATDI21, PF03242 PFAM Late embryogenesis abundant protein	1	1	1	1	1	1	1	1	1	1	1	Ptrif.0009s0263.2	sjg132340.1	Ci137600.1	Cs9g04210.1	Cg9g002720.1	Cm239760.1	MSYJ140010.1	Ciunshiu_m25980	Ciclev10006308m	sb17512.1	AT4G15910.1	REOG1.5_3367:	1	1	1	1	1	1	1	1	1	1	Ptrifoliata.ex10872	Fhindsii.ex01625	Cichangensis.ex01077	Huazhong.ex08859	Cmaxima.ex10519	Cmedica.ex09231	Creticulata.ex02746	Cunshiu.ex10992	Cclementina.ex10411	Abuxifolia.ex03250
OG1.5_7912:			Yes	Yes		GO:0006355 GO regulation of transcription, DNA-dependent	1	1	1	1	1	1	1	1	1	1	1	Ptrif.0003s1834.1	sjg043690.1	Ci123020.1	Cs5g16180.2	Cg5g019820.1	Cm102350.3	MSYJ072370.2	Ciunshiu_m15926	Ciclev10019368m	sb21372.1	AT3G49530.1	REOG1.5_1733:	1	1	1	1	1	1	1	1	1	1	Ptrifoliata.ex03251	Fhindsii.ex05077	Cichangensis.ex11761	Huazhong.ex04301	Cmaxima.ex05636	Cmedica.ex00919	Creticulata.ex04701	Cunshiu.ex05344	Cclementina.ex03008	Abuxifolia.ex09137
OG1.5_8019:				Yes		Homeobox protein 2, ATHB-2, GO:0006355 GO regulation of transcription, DNA-dependent	1	1	1	1	1	1	1	1	1	1	1	Ptrif.0003s0767.2	sjg186720.1	Ci125960.3	Cs5g08460.1	Cg5g007850.1	Cm258320.1	MSYJ105550.1	Ciunshiu_m02670	Ciclev10021374m	sb29127.1	AT4G16780.1	REOG1.5_3399:	1	1	1	1	1	1	1	1	1	1	Ptrifoliata.ex04676	Fhindsii.ex07648	Cichangensis.ex00327	Huazhong.ex05345	Cmaxima.ex06891	Cmedica.ex10641	Creticulata.ex09236	Cunshiu.ex02685	Cclementina.ex04696	Abuxifolia.ex05204
OG1.5_8043:		Yes	Yes	Yes		GO:0006355 GO regulation of transcription, DNA-dependent	1	1	1	1	1	1	1	1	1	1	1	Ptrif.0003s4084.1	sjg295480.1	Ci000530.1	orange1.1t00419.1	Cg5g041490.1	Cm036000.1	MSYJ110660.1	Ciunshiu_m10719	Ciclev10020943m	sb30684.1	AT4G01250.1	REOG1.5_3443:	1	1	1	1	1	1	1	1	1	1	Ptrifoliata.ex04459	Fhindsii.ex10025	Cichangensis.ex00102	Huazhong.ex10618	Cmaxima.ex06699	Cmedica.ex05090	Creticulata.ex09379	Cunshiu.ex04876	Cclementina.ex04530	Abuxifolia.ex08247
OG1.5_5125:					Yes	HOMOLOG OF CARROT EP3-3 CHITINASE	1	1	1	1	1	1	1	1	1	1	2	Ptrif.0003s4795.1	sjg264030.2	Ci078050.1	Cs5g21900.1	Cg5g026630.1	Cm241270.1	MSYJ202660.2	Ciunshiu_m08655	Ciclev10021602m	sb31503.1	AT3G54420.1, AT2G43620.1	REOG1.5_2173:	1	1	1	1	1	1	1	1	1	1	Ptrifoliata.ex03832	Fhindsii.ex07877	Cichangensis.ex08218	Huazhong.ex04614	Cmaxima.ex06063	Cmedica.ex09364	Creticulata.ex00986	Cunshiu.ex03013	Cclementina.ex03918	Abuxifolia.ex06817
OG1.5_8085:				Yes		PTHR10641 PANTHER MYB-LIKE DNA-BINDING PROTEIN MYB	1	1	1	1	1	1	1	1	1	1	1	Ptrif.0005s2447.1	sjg060390.1	Ci263400.1	Cs3g23070.1	Cg3g020860.1	Cm045530.1	MSYJ258330.1	Ciunshiu_m18280	Ciclev10001979m	sb34828.1	AT5G67300.1	REOG1.5_13137:	0	0	0	0	0	0	0	0	0	0
OG1.5_8088:		Yes	Yes		Yes	GO:0006355 GO regulation of transcription, DNA-dependent	1	1	1	1	1	1	1	1	1	1	1	Ptrif.0005s2466.1	sjg173280.1	Ci126860.1	Cs3g23270.2	Cg3g021100.1	Cm045310.1	MSYJ258120.1	Ciunshiu_m18274	Ciclev10002733m	sb35047.1	AT1G46768.1	REOG1.5_3422:	1	1	1	1	1	1	1	1	1	1	Ptrifoliata.ex07025	Fhindsii.ex08396	Cichangensis.ex00410	Huazhong.ex02822	Cmaxima.ex03664	Cmedica.ex06527	Creticulata.ex10341	Cunshiu.ex01695	Cclementina.ex07137	Abuxifolia.ex07136
OG1.5_8994:				Yes		PF00249 PFAM Myb-like DNA-binding domain	1	2	0	1	1	0	1	0	1	1	2	Ptrif.0008s2482.1	sjg090670.1, sjg298170.1		Cs8g02740.1	Cg8g001720.1		MSYJ143450.1		Ciclev10028908m	sb34089.1	AT2G16720.1, AT4G38620.1	REOG1.5_1850:	1	2	1	1	1	1	1	1	1	1	Ptrifoliata.ex09543	Fhindsii.ex04854, Fhindsii.ex11930	Cichangensis.ex03880	Huazhong.ex07736	Cmaxima.ex09241	Cmedica.ex09038	Creticulata.ex02894	Cunshiu.ex11039	Cclementina.ex09285	Abuxifolia.ex03000
OG1.5_27111:						ICE2 (A. thaliana)	0	0	0	0	0	0	0	0	0	0	1											AT1G12860.1	REOG1.5_13088:	0	0	0	0	0	0	0	0	0	0
OG1.5_26723:						14-3-3s (A. thaliana)	0	0	0	0	0	0	0	0	0	0	1											AT1G22300.1	NA	0	0	0	0	0	0	0	0	0	0
OG1.5_27121:						BTF3L (A. thaliana)	0	0	0	0	0	0	0	0	0	0	1											AT1G73230.1	REOG1.5_13095:	0	0	0	0	0	0	0	0	0	0
OG1.5_27122:						BZR1 (A. thaliana)	0	0	0	0	0	0	0	0	0	0	1											AT1G75080.1	REOG1.5_13096:	0	0	0	0	0	0	0	0	0	0
OG1.5_26782:						HOS9 (A. thaliana)	0	0	0	0	0	0	0	0	0	0	1											AT2G01500.1	REOG1.5_13097:	0	0	0	0	0	0	0	0	0	0
OG1.5_26810:						PIF4 (A. thaliana)	0	0	0	0	0	0	0	0	0	0	1											AT2G43010.1	REOG1.5_13102:	0	0	0	0	0	0	0	0	0	0
OG1.5_22493:						PRR9 (A. thaliana)	0	0	0	0	0	0	0	0	0	1	1										sb13593.1	AT2G46790.1	REOG1.5_13103:	0	0	0	0	0	0	0	0	0	0
OG1.5_27131:						CCA1 (A. thaliana)	0	0	0	0	0	0	0	0	0	0	1											AT2G46830.1	REOG1.5_13104:	0	0	0	0	0	0	0	0	0	0
OG1.5_27132:						14-3-3s (A. thaliana)	0	0	0	0	0	0	0	0	0	0	1											AT3G02520.1	REOG1.5_13105:	0	0	0	0	0	0	0	0	0	0
OG1.5_27143:						14-3-3s (A. thaliana)	0	0	0	0	0	0	0	0	0	0	1											AT4G09000.2	REOG1.5_13111:	0	0	0	0	0	0	0	0	0	0
OG1.5_27151:						CBF3 (A. thaliana)	0	0	0	0	0	0	0	0	0	0	1											AT4G25480.1	REOG1.5_13116:	0	0	0	0	0	0	0	0	0	0
OG1.5_27152:						CBF1 (A. thaliana)	0	0	0	0	0	0	0	0	0	0	1											AT4G25490.1	REOG1.5_13117:	0	0	0	0	0	0	0	0	0	0
OG1.5_27155:						14-3-3s (A. thaliana)	0	0	0	0	0	0	0	0	0	0	1											AT5G10450.4	REOG1.5_13123:	0	0	0	0	0	0	0	0	0	0
OG1.5_22796:					Yes	KIN1 (A. thaliana)	0	0	0	0	0	0	0	0	0	0	1											AT5G15960.1	REOG1.5_11076:	0	0	0	0	0	0	0	0	0	0
OG1.5_27157:						KIN2 (A. thaliana)	0	0	0	0	0	0	0	0	0	0	1											AT5G15970.1	REOG1.5_13124:	0	0	0	0	0	0	0	0	0	0
OG1.5_27158:						14-3-3s (A. thaliana)	0	0	0	0	0	0	0	0	0	0	1											AT5G16050.1	REOG1.5_13125:	0	0	0	0	0	0	0	0	0	0
OG1.5_27164:						LTI78 (A. thaliana)	0	0	0	0	0	0	0	0	0	0	1											AT5G52310.1	REOG1.5_13131:	0	0	0	0	0	0	0	0	0	0
OG1.5_26583:						PIF7 (A. thaliana)	0	0	0	0	0	0	0	0	0	0	1											AT5G61270.1	REOG1.5_13133:	0	0	0	0	0	0	0	0	0	0
OG1.5_27167:						RAB18 (A. thaliana)	0	0	0	0	0	0	0	0	0	0	1											AT5G66400.1	REOG1.5_13134:	0	0	0	0	0	0	0	0	0	0
OG1.5_27160:				Yes		Encodes a MYB family transcription factor Circadian 1 (CIR1)	0	0	0	0	0	0	0	0	0	0	1											AT5G37260.1	REOG1.5_13129:	0	0	0	0	0	0	0	0	0	0
OG1.5_27114:				Yes		encodes a member of the ERF (ethylene response factor) subfamily B-1 of ERF/AP2 transcription factor family	0	0	0	0	0	0	0	0	0	0	1											AT1G28370.1	REOG1.5_13091:	0	0	0	0	0	0	0	0	0	0
OG1.5_26896:				Yes		encodes a member of the ERF (ethylene response factor) subfamily B-3 of ERF/AP2 transcription factor family (ATERF-5)	0	0	0	0	0	0	0	0	0	0	1											AT5G47230.1	REOG1.5_6922:	1	1	1	1	1	1	1	1	1	0	Ptrifoliata.ex04668	Fhindsii.ex07899	Cichangensis.ex00334	Huazhong.ex05336	Cmaxima.ex06883	Cmedica.ex00585	Creticulata.ex09531	Cunshiu.ex02692	Cclementina.ex04689
OG1.5_21601:					Yes	Major facilitator superfamily protein	0	0	0	0	0	0	0	0	0	0	2											AT1G08890.1, AT1G08900.1	REOG1.5_10382:	0	0	0	0	0	0	0	0	0	0
OG1.5_27112:					Yes	EARLY RESPONSIVE TO DEHYDRATION 10, ERD10	0	0	0	0	0	0	0	0	0	0	1											AT1G20450.1	REOG1.5_13089:	0	0	0	0	0	0	0	0	0	0
OG1.5_27113:				Yes		Dof-type zinc finger DNA-binding family protein	0	0	0	0	0	0	0	0	0	0	1											AT1G26790.1	REOG1.5_13090:	0	0	0	0	0	0	0	0	0	0
OG1.5_27116:					Yes	Heavy metal associated domain containing protein involved in plant immunity	0	0	0	0	0	0	0	0	0	0	1											AT1G51090.1	REOG1.5_13093:	0	0	0	0	0	0	0	0	0	0
OG1.5_27130:					Yes	A cold-regulated gene whose product is targeted to the chloroplast, COLD-REGULATED 15A	0	0	0	0	0	0	0	0	0	0	1											AT2G42540.2	REOG1.5_13101:	0	0	0	0	0	0	0	0	0	0
OG1.5_27134:				Yes		ZINC-FINGER PROTEIN 2	0	0	0	0	0	0	0	0	0	0	1											AT3G19580.1	REOG1.5_13107:	0	0	0	0	0	0	0	0	0	0
OG1.5_27140:					Yes	LOW TEMPERATURE-INDUCED 30	0	0	0	0	0	0	0	0	0	0	1											AT3G50970.1	REOG1.5_13108:	0	0	0	0	0	0	0	0	0	0
OG1.5_27148:					Yes	AtAIRP1 gene encodes a C3H2C3-type RING E3 Ub ligase	0	0	0	0	0	0	0	0	0	0	1											AT4G23450.2	REOG1.5_13114:	0	0	0	0	0	0	0	0	0	0
OG1.5_27150:					Yes	Homologous to a eukaryote specific ABA- and stress-inducible gene first isolated from barley	0	0	0	0	0	0	0	0	0	0	1											AT4G24960.1	REOG1.5_13115:	0	0	0	0	0	0	0	0	0	0
OG1.5_27154:				Yes		COLD INDUCED ZINC FINGER PROTEIN 2	0	0	0	0	0	0	0	0	0	0	1											AT5G04340.1	REOG1.5_13120:	0	0	0	0	0	0	0	0	0	0
OG1.5_27168:				Yes		encodes a member of the DREB subfamily A-5 of ERF/AP2 transcription factor family	0	0	0	0	0	0	0	0	0	0	1											AT5G67190.1	REOG1.5_13135:	0	0	0	0	0	0	0	0	0	0
