# Supplementary material for: A chromosome‐scale reference genome of trifoliate orange (Poncirus trifoliata) provides insights into disease resistance, cold tolerance and genome evolution in Citrus
Source: Plant J. 2020 Oct 18;104(5):1215–32. doi: 10.1111/tpj.14993 (PMC7756384; doi:10.1111/tpj.14993)
Supplement: Supplementary file 7 — Table S1. Summary of sequenced Poncirus accessions using PacBio and Illumina Hiseq 2500 platforms Table S2. TEs in P. trifoliata genome Table S3. Comparison of completeness and statistics of assemblies among all published Citrus‐related genomes Table S4. Summary of gene families containing cold signaling‐related genes Table S5. Summary of cold signaling‐related genes recovered by re‐annotation Table S6. Classification of identified NBS genes in P. trifoliata Table S7. Summary of identified TF genes in P. trifoliata genome Table S8. Gene family assignment of 10 Citrus‐related species based on existing annotations Table S9. Genes specific to P. trifoliata Table 10. Summary of re‐annotation of single‐copy gene families across 10 genomes Table S11. Summary of rapid evolving gene families in P. trifoliata lineage from CAFÉ analysis Table S12. GO enrichment analysis of P. trifoliata‐specific genes and fast evolving genes in P. trifoliata Table S13. Summary of positively selected genes Table S14. QTLs associated with HLB tolerance mapped to P. trifoliata genome and locations of Ctv and Tyr1 regions Table S15. Candidate P. trifoliata genes responsive to CLas infection and located within QTLs associated with HLB tolerance Table S16. NBS genes located within QTL associated with HLB tolerance and Ctv and Tyr1 regions [file TPJ-104-1215-s007.zip › tpj14993-sup-0009-TableS11.xlsx]

## Sheet: Table S11
Table S11. Summary of rapid evovling gene families in P. trifoliata lineage from CAFÉ analysis.
Gene family ID	Family-wide P-value	P-value for P. trifoliata lineage	Type	Supported by re-annotation of the 10 genomes	Function
OG1.5_1264:	0.001	2.50218e-32	Expansion	Yes	Retrotransposon gag protein
OG1.5_1034:	0.001	2.43667e-30	Expansion	Yes	Zinc finger protein with HAT dimerization domain
OG1.5_1159:	0.001	6.53482e-26	Expansion	Yes	Unknown
OG1.5_1413:	0	4.03019e-18	Expansion	Yes	Tam3-transposase (Ac family)
OG1.5_1006:	0.005	1.49953e-06	Expansion	Yes	Leucine-rich repeat protein
OG1.5_9186:	0	1.02299e-07	Expansion	Yes	Unknown
OG1.5_1092:	0.005	7.81249e-37	Expansion
OG1.5_1008:	0.01	2.67717e-28	Expansion
OG1.5_1003:	0.01	1.45178e-07	Expansion
OG1.5_1007:	0.005	8.14835e-07	Expansion
OG1.5_1598:	0	4.81638e-13	Expansion
OG1.5_1704:	0	1.29273e-12	Expansion
OG1.5_1857:	0	2.19755e-12	Expansion
OG1.5_1014:	0.004	2.0352e-05	Expansion
OG1.5_2389:	0	1.09328e-08	Expansion
OG1.5_1016:	0	0.00119843	Expansion
OG1.5_3034:	0	4.74435e-09	Expansion
OG1.5_1054:	0	3.62556e-06	Expansion
OG1.5_5052:	0	2.20305e-08	Expansion
OG1.5_1325:	0	8.32331e-06	Expansion
OG1.5_1047:	0	0.000235498	Expansion
OG1.5_1140:	0	0.000235498	Expansion
OG1.5_1051:	0	0.00173088	Expansion
OG1.5_13199:	0	4.75028e-07	Expansion
OG1.5_2031:	0	3.10076e-06	Expansion
OG1.5_1103:	0	0.000873018	Expansion
OG1.5_1690:	0	1.30404e-05	Expansion
OG1.5_1767:	0	1.30404e-05	Expansion
OG1.5_1045:	0.001	0.000107965	Expansion
OG1.5_1072:	0	0.00402303	Expansion
OG1.5_1841:	0	5.42472e-05	Expansion
OG1.5_1764:	0	4.75622e-05	Expansion
OG1.5_1904:	0.001	0.000222615	Expansion
OG1.5_1113:	0.008	0.000222615	Expansion
OG1.5_2690:	0	0.000220856	Expansion
OG1.5_17086:	0.001	0.000220856	Expansion
OG1.5_13187:	0.005	0.000220856	Expansion
OG1.5_1200:	0	0.00217547	Expansion
OG1.5_16203:	0.004	0.00102555	Expansion
OG1.5_15354:	0.006	0.0035373	Expansion
OG1.5_13191:	0.001	0.00476216	Expansion
OG1.5_1407:	0	0.0030209	Contraction
OG1.5_1157:	0	2.2036e-05	Contraction
OG1.5_1163:	0	2.2036e-05	Contraction
OG1.5_1102:	0	0.000468837	Contraction
