# Supplementary material for: A chromosome‐scale reference genome of trifoliate orange (Poncirus trifoliata) provides insights into disease resistance, cold tolerance and genome evolution in Citrus
Source: Plant J. 2020 Oct 18;104(5):1215–32. doi: 10.1111/tpj.14993 (PMC7756384; doi:10.1111/tpj.14993)
Supplement: Supplementary file 7 — Table S1. Summary of sequenced Poncirus accessions using PacBio and Illumina Hiseq 2500 platforms Table S2. TEs in P. trifoliata genome Table S3. Comparison of completeness and statistics of assemblies among all published Citrus‐related genomes Table S4. Summary of gene families containing cold signaling‐related genes Table S5. Summary of cold signaling‐related genes recovered by re‐annotation Table S6. Classification of identified NBS genes in P. trifoliata Table S7. Summary of identified TF genes in P. trifoliata genome Table S8. Gene family assignment of 10 Citrus‐related species based on existing annotations Table S9. Genes specific to P. trifoliata Table 10. Summary of re‐annotation of single‐copy gene families across 10 genomes Table S11. Summary of rapid evolving gene families in P. trifoliata lineage from CAFÉ analysis Table S12. GO enrichment analysis of P. trifoliata‐specific genes and fast evolving genes in P. trifoliata Table S13. Summary of positively selected genes Table S14. QTLs associated with HLB tolerance mapped to P. trifoliata genome and locations of Ctv and Tyr1 regions Table S15. Candidate P. trifoliata genes responsive to CLas infection and located within QTLs associated with HLB tolerance Table S16. NBS genes located within QTL associated with HLB tolerance and Ctv and Tyr1 regions [file TPJ-104-1215-s007.zip › tpj14993-sup-0010-TableS12.xlsx]

## Sheet: Table S12
Table S12. Gene ontology enrichment analysis of P. trofiliata-specific genes and fast evolving genes in P. trifoliata.
Gene ontology term	Term size	List1 positives	List1 negatives	List1 percentage	List2 positives	List2 negatives	List2 percentage	List1 positive IDs	List2 positive IDs	Adjusted P-value	Classification of List1 genes
structural constituent of cell wall (GO:0005199)	3	3	138	2.13	0	13495	0	Ptrif.0005s2249,Ptrif.0002s0327,Ptrif.0005s2248		0.000888668	P. trifoliata-specific genes
plant-type cell wall organization (GO:0009664)	3	3	138	2.13	0	13495	0	Ptrif.0005s2249,Ptrif.0002s0327,Ptrif.0005s2248		0.000888668	P. trifoliata-specific genes
protein binding (GO:0005515)	1821	56	64	46.67	1765	11751	13.06	Ptrif.0002s2230,Ptrif.0009s1511,Ptrif.0008s1656,Ptrif.0008s1639,Ptrif.0009s2202,Ptrif.0008s1649,Ptrif.0009s1221,Ptrif.0008s1645,Ptrif.0001s1539,Ptrif.0001s1637,Ptrif.0009s2203,Ptrif.0001s1537,Ptrif.0001s1542,Ptrif.0009s1501,Ptrif.0007s2851,Ptrif.0009s2201,Ptrif.0009s1523,Ptrif.0009s2200,Ptrif.0001s1621,Ptrif.0001s1586,Ptrif.0009s1222,Ptrif.0009s2199,Ptrif.0009s2668,Ptrif.0008s1647,Ptrif.0001s1584…	Ptrif.0004s1707,Ptrif.0005s1987,Ptrif.0003s4940,Ptrif.0009s1333,Ptrif.0001s1717,Ptrif.0003s2168,Ptrif.0001s2576,Ptrif.0002s0780,Ptrif.0007s1391,Ptrif.0005s2304,Ptrif.0009s0710,Ptrif.0002s2652,Ptrif.0007s0453,Ptrif.0008s0700,Ptrif.0002s2275,Ptrif.0007s1073,Ptrif.0002s2953,Ptrif.0005s1566,Ptrif.0009s2593,Ptrif.0006s0509,Ptrif.0004s1218,Ptrif.0002s2181,Ptrif.0007s1837,Ptrif.0006s0917,Ptrif.0006s0839…	4.98333e-16	Fast evolving gene families in P. trifoliata
DNA binding (GO:0003677)	744	31	89	25.83	713	12803	5.28	Ptrif.0008s2611,Ptrif.0006s1020,Ptrif.0005s3185,Ptrif.0004s0899,Ptrif.0007s2821,Ptrif.0005s3062,Ptrif.0009s0885,Ptrif.0006s2378,Ptrif.0008s2752,Ptrif.0008s1371,Ptrif.0003s1229,Ptrif.0003s2835,Ptrif.0001s0726,Ptrif.0001s2740,Ptrif.0005s3266,Ptrif.0008s1161,Ptrif.0007s0756,Ptrif.0005s1674,Ptrif.0008s1593,Ptrif.0003s4851,Ptrif.0009s2546,Ptrif.0002s1250,Ptrif.0002s3321,Ptrif.0005s3194,Ptrif.0008s1488…	Ptrif.0002s1492,Ptrif.0009s1901,Ptrif.0007s2062,Ptrif.0008s1768,Ptrif.0007s0163,Ptrif.0006s0583,Ptrif.0005s3148,Ptrif.0005s3149,Ptrif.0005s1370,Ptrif.0007s0036,Ptrif.0004s1842,Ptrif.0008s0589,Ptrif.0006s1859,Ptrif.0004s1899,Ptrif.0002s3278,Ptrif.0006s2595,Ptrif.0004s1050,Ptrif.0005s2558,Ptrif.0004s0105,Ptrif.0004s1923,Ptrif.0009s1145,Ptrif.0003s1097,Ptrif.0004s1031,Ptrif.0005s0962,Ptrif.0002s2679…	9.97382e-11	Fast evolving gene families in P. trifoliata
protein dimerization activity (GO:0046983)	362	53	67	44.17	309	13207	2.29	Ptrif.0008s2611,Ptrif.0006s2302,Ptrif.0004s0899,Ptrif.0004s0810,Ptrif.0007s2821,Ptrif.0007s1795,Ptrif.0003s1958,Ptrif.0005s0510,Ptrif.0005s3062,Ptrif.0008s1462,Ptrif.0008s0782,Ptrif.0007s2304,Ptrif.0006s2378,Ptrif.0006s0053,Ptrif.0009s1129,Ptrif.0003s3338,Ptrif.0008s2752,Ptrif.0007s1912,Ptrif.0008s1371,Ptrif.0004s2793,Ptrif.0003s1823,Ptrif.0006s2417,Ptrif.0002s0382,Ptrif.0003s2306,Ptrif.0001s0726…	Ptrif.0008s0439,Ptrif.0009s0933,Ptrif.0006s0534,Ptrif.0004s1842,Ptrif.0009s0452,Ptrif.0006s1859,Ptrif.0003s2097,Ptrif.0007s2184,Ptrif.0009s2720,Ptrif.0002s3530,Ptrif.0007s0824,Ptrif.0004s1820,Ptrif.0003s3956,Ptrif.0008s0348,Ptrif.0003s3930,Ptrif.0008s2308,Ptrif.0003s4331,Ptrif.0005s0456,Ptrif.0008s2637,Ptrif.0008s2203,Ptrif.0002s0523,Ptrif.0002s2820,Ptrif.0002s0519,Ptrif.0004s1925,Ptrif.0002s0854…	9.26932e-49	Fast evolving gene families in P. trifoliata
