# Supplementary material for: A chromosome‐scale reference genome of trifoliate orange (Poncirus trifoliata) provides insights into disease resistance, cold tolerance and genome evolution in Citrus
Source: Plant J. 2020 Oct 18;104(5):1215–32. doi: 10.1111/tpj.14993 (PMC7756384; doi:10.1111/tpj.14993)
Supplement: Supplementary file 7 — Table S1. Summary of sequenced Poncirus accessions using PacBio and Illumina Hiseq 2500 platforms Table S2. TEs in P. trifoliata genome Table S3. Comparison of completeness and statistics of assemblies among all published Citrus‐related genomes Table S4. Summary of gene families containing cold signaling‐related genes Table S5. Summary of cold signaling‐related genes recovered by re‐annotation Table S6. Classification of identified NBS genes in P. trifoliata Table S7. Summary of identified TF genes in P. trifoliata genome Table S8. Gene family assignment of 10 Citrus‐related species based on existing annotations Table S9. Genes specific to P. trifoliata Table 10. Summary of re‐annotation of single‐copy gene families across 10 genomes Table S11. Summary of rapid evolving gene families in P. trifoliata lineage from CAFÉ analysis Table S12. GO enrichment analysis of P. trifoliata‐specific genes and fast evolving genes in P. trifoliata Table S13. Summary of positively selected genes Table S14. QTLs associated with HLB tolerance mapped to P. trifoliata genome and locations of Ctv and Tyr1 regions Table S15. Candidate P. trifoliata genes responsive to CLas infection and located within QTLs associated with HLB tolerance Table S16. NBS genes located within QTL associated with HLB tolerance and Ctv and Tyr1 regions [file TPJ-104-1215-s007.zip › tpj14993-sup-0011-TableS13.xlsx]

## Sheet: Table S13
Table S13. Summary of positively selected genes.
Category	Gene ID	DEGs responsive to cold	Classification	No. of positively selected sites (P>95%)	P-value	False discovery rate	Foreground branch	Background branch	Supported by re-annotation
Category 1	Ptrif.0009s2070.3		cold signaling (LTI65) | AT5G52300.1	25	2.78677e-05	3.89778e-05	P. trifoliata	C. medica, C. maxima, C. sinensis	Yes (supported by Augustus models)
Category 1	Ptrif.0008s0627.2		cold signaling (CBF regulon, COR413-PM1) | AT2G15970.1	3	0.0445706	0.0448905	P. trifoliata	C. medica, C. maxima, C. sinensis	Yes (supported by Exonerate models)
Category 1	Ptrif.0006s1189.2		cold signaling (PRP) | AT3G22142.1	1	2.70697e-06	4.3168e-06	P. trifoliata	C. medica, C. maxima, C. sinensis	Yes (supported by Exonerate models)
Category 1	Ptrif.0001s2481.1		Transcription factor | AP2	3	8.90683e-10	2.02691e-09	P. trifoliata	C. medica, C. maxima, C. sinensis
Category 1	Ptrif.0006s0489.1		Transcription factor | AP2	4	4.36137e-13	1.83614e-12	P. trifoliata	C. medica, C. maxima, C. sinensis
Category 1	Ptrif.0006s2113.1		Transcription factor | AP2	4	1.99461e-10	5.24832e-10	P. trifoliata	C. medica, C. maxima, C. sinensis
Category 1	Ptrif.0003s3590.2		Transcription factor | ARF	1	4.24627e-09	9.02868e-09	P. trifoliata	C. medica, C. maxima, C. sinensis
Category 1	Ptrif.0002s2779.2		Transcription factor | B3	9	5.39127e-14	2.4942e-13	P. trifoliata	C. medica, C. maxima, C. sinensis
Category 1	Ptrif.0003s0021.1		Transcription factor | B3	4	6.47943e-12	2.16495e-11	P. trifoliata	C. medica, C. maxima, C. sinensis
Category 1	Ptrif.0005s0023.1		Transcription factor | B3	12	4.936e-07	8.41318e-07	P. trifoliata	C. medica, C. maxima, C. sinensis
Category 1	Ptrif.0003s0932.1		Transcription factor | bHLH	3	1.48374e-09	3.28765e-09	P. trifoliata	C. medica, C. maxima, C. sinensis
Category 1	Ptrif.0006s1795.1		Transcription factor | bHLH	4	3.10158e-10	7.81895e-10	P. trifoliata	C. medica, C. maxima, C. sinensis
Category 1	Ptrif.0008s0237.2		Transcription factor | bHLH	4	0.009282	0.0102029	P. trifoliata	C. medica, C. maxima, C. sinensis
Category 1	Ptrif.0008s1899.1		Transcription factor | bHLH	4	3.66037e-10	9.0648e-10	P. trifoliata	C. medica, C. maxima, C. sinensis
Category 1	Ptrif.0009s2720.1		Transcription factor | bHLH	7	8.1607e-15	4.46189e-14	P. trifoliata	C. medica, C. maxima, C. sinensis
Category 1	Ptrif.0006s1625.1		Transcription factor | bZIP	2	0.000886221	0.00109413	P. trifoliata	C. medica, C. maxima, C. sinensis
Category 1	Ptrif.0002s0164.2		Transcription factor | C2H2	29	2.05164e-19	2.0087e-18	P. trifoliata	C. medica, C. maxima, C. sinensis
Category 1	Ptrif.0003s3983.1		Transcription factor | Dof	1	0.000210404	0.00026924	P. trifoliata	C. medica, C. maxima, C. sinensis
Category 1	Ptrif.0001s0412.2		Transcription factor | ERF	5	5.65009e-13	2.30941e-12	P. trifoliata	C. medica, C. maxima, C. sinensis
Category 1	Ptrif.0002s0959.1		Transcription factor | ERF	5	8.61451e-09	1.727e-08	P. trifoliata	C. medica, C. maxima, C. sinensis
Category 1	Ptrif.0003s4212.1		Transcription factor | ERF	2	2.15547e-05	3.08657e-05	P. trifoliata	C. medica, C. maxima, C. sinensis
Category 1	Ptrif.0007s2289.2		Transcription factor | ERF	3	5.07372e-10	1.22761e-09	P. trifoliata	C. medica, C. maxima, C. sinensis
Category 1	Ptrif.0007s2290.1		Transcription factor | ERF	10	6.12096e-19	5.36859e-18	P. trifoliata	C. medica, C. maxima, C. sinensis
Category 1	Ptrif.0002s1776.1		Transcription factor | FAR1	2	8.99037e-09	1.79381e-08	P. trifoliata	C. medica, C. maxima, C. sinensis
Category 1	Ptrif.0004s0853.2		Transcription factor | FAR1	7	1.15386e-08	2.2386e-08	P. trifoliata	C. medica, C. maxima, C. sinensis
Category 1	Ptrif.0006s0135.2		Transcription factor | FAR1	3	7.63414e-06	1.15196e-05	P. trifoliata	C. medica, C. maxima, C. sinensis
Category 1	Ptrif.0006s1703.1		Transcription factor | G2-like	2	2.81319e-06	4.43578e-06	P. trifoliata	C. medica, C. maxima, C. sinensis
Category 1	Ptrif.0004s0954.1		Transcription factor | HSF	5	5.98181e-10	1.42279e-09	P. trifoliata	C. medica, C. maxima, C. sinensis
Category 1	Ptrif.0006s1564.2		Transcription factor | HSF	8	9.96449e-17	6.87713e-16	P. trifoliata	C. medica, C. maxima, C. sinensis
Category 1	Ptrif.0006s2097.1		Transcription factor | LBD	10	9.81607e-20	9.83944e-19	P. trifoliata	C. medica, C. maxima, C. sinensis
Category 1	Ptrif.0007s2273.1		Transcription factor | M-type_MADS	2	0.000302179	0.000382034	P. trifoliata	C. medica, C. maxima, C. sinensis
Category 1	Ptrif.0005s1982.2		Transcription factor | MIKC_MADS	1	0.00143341	0.00174916	P. trifoliata	C. medica, C. maxima, C. sinensis
Category 1	Ptrif.0001s2715.1		Transcription factor | MYB	6	6.5998e-20	7.5095e-19	P. trifoliata	C. medica, C. maxima, C. sinensis
Category 1	Ptrif.0003s0778.1		Transcription factor | MYB	6	3.29124e-11	9.96843e-11	P. trifoliata	C. medica, C. maxima, C. sinensis
Category 1	Ptrif.0003s3815.2		Transcription factor | MYB	3	7.64415e-09	1.56223e-08	P. trifoliata	C. medica, C. maxima, C. sinensis
Category 1	Ptrif.0004s2384.1		Transcription factor | MYB	1	6.04104e-05	8.17774e-05	P. trifoliata	C. medica, C. maxima, C. sinensis
Category 1	Ptrif.0006s0772.1		Transcription factor | MYB	9	1.11397e-12	4.19286e-12	P. trifoliata	C. medica, C. maxima, C. sinensis
Category 1	Ptrif.0009s2065.2		Transcription factor | MYB	1	0.00166277	0.00200581	P. trifoliata	C. medica, C. maxima, C. sinensis
Category 1	Ptrif.0001s0996.1		Transcription factor | MYB_related	4	2.87194e-11	8.82545e-11	P. trifoliata	C. medica, C. maxima, C. sinensis
Category 1	Ptrif.0003s0771.1		Transcription factor | MYB_related	1	0.000151175	0.000196434	P. trifoliata	C. medica, C. maxima, C. sinensis
Category 1	Ptrif.0005s2632.1		Transcription factor | MYB_related	6	2.16007e-10	5.61351e-10	P. trifoliata	C. medica, C. maxima, C. sinensis
Category 1	Ptrif.0006s0032.1		Transcription factor | MYB_related	6	2.56368e-11	7.9361e-11	P. trifoliata	C. medica, C. maxima, C. sinensis
Category 1	Ptrif.0002s3278.1		Transcription factor | NAC	5	5.46878e-11	1.57696e-10	P. trifoliata	C. medica, C. maxima, C. sinensis
Category 1	Ptrif.0001s1816.1		Transcription factor | NF-YB	5	9.77565e-12	3.21527e-11	P. trifoliata	C. medica, C. maxima, C. sinensis
Category 1	Ptrif.0007s2861.1		Transcription factor | NF-YB	4	1.20967e-08	2.33611e-08	P. trifoliata	C. medica, C. maxima, C. sinensis
Category 1	Ptrif.0005s0711.1		Transcription factor | SRS	9	0.021241	0.0223004	P. trifoliata	C. medica, C. maxima, C. sinensis
Category 1	Ptrif.0002s1492.1		Transcription factor | TALE	3	1.15118e-06	1.89315e-06	P. trifoliata	C. medica, C. maxima, C. sinensis
Category 1	Ptrif.0008s0792.1		Transcription factor | TALE	6	1.30088e-13	5.7049e-13	P. trifoliata	C. medica, C. maxima, C. sinensis
Category 1	Ptrif.0001s1168.1		Transcription factor | TCP	5	0.0472051	0.0472051	P. trifoliata	C. medica, C. maxima, C. sinensis
Category 1	Ptrif.0001s2122.1		Transcription factor | WRKY	7	9.67374e-13	3.7024e-12	P. trifoliata	C. medica, C. maxima, C. sinensis
Category 1	Ptrif.0001s0068.1			4	6.5078e-05	8.69773e-05	P. trifoliata	C. medica, C. maxima, C. sinensis
Category 1	Ptrif.0001s0147.1			4	6.2159e-11	1.73304e-10	P. trifoliata	C. medica, C. maxima, C. sinensis
Category 1	Ptrif.0001s0241.1	at 24h		2	1.41708e-11	4.55413e-11	P. trifoliata	C. medica, C. maxima, C. sinensis
Category 1	Ptrif.0001s0257.2			12	1.25229e-21	1.70069e-20	P. trifoliata	C. medica, C. maxima, C. sinensis
Category 1	Ptrif.0001s0310.1			7	0.0451967	0.0454124	P. trifoliata	C. medica, C. maxima, C. sinensis
Category 1	Ptrif.0001s0421.1			18	6.69651e-29	3.52404e-27	P. trifoliata	C. medica, C. maxima, C. sinensis
Category 1	Ptrif.0001s0508.2			18	1.61102e-27	6.78239e-26	P. trifoliata	C. medica, C. maxima, C. sinensis
Category 1	Ptrif.0001s0634.1	at 72h		7	4.28164e-17	3.00428e-16	P. trifoliata	C. medica, C. maxima, C. sinensis
Category 1	Ptrif.0001s0652.1			12	2.3398e-14	1.21612e-13	P. trifoliata	C. medica, C. maxima, C. sinensis
Category 1	Ptrif.0001s0681.1			3	4.92781e-13	2.05407e-12	P. trifoliata	C. medica, C. maxima, C. sinensis
Category 1	Ptrif.0001s0693.1			20	4.5907e-39	4.83171e-37	P. trifoliata	C. medica, C. maxima, C. sinensis
Category 1	Ptrif.0001s0815.1			14	8.92847e-22	1.28008e-20	P. trifoliata	C. medica, C. maxima, C. sinensis
Category 1	Ptrif.0001s0857.1			1	0.00443701	0.00506227	P. trifoliata	C. medica, C. maxima, C. sinensis
Category 1	Ptrif.0001s0881.1			1	1.2648e-05	1.86835e-05	P. trifoliata	C. medica, C. maxima, C. sinensis
Category 1	Ptrif.0001s0960.1			7	7.49941e-18	5.84676e-17	P. trifoliata	C. medica, C. maxima, C. sinensis
Category 1	Ptrif.0001s1005.1			1	6.01917e-07	1.0218e-06	P. trifoliata	C. medica, C. maxima, C. sinensis
Category 1	Ptrif.0001s1031.1			1	8.57593e-06	1.28945e-05	P. trifoliata	C. medica, C. maxima, C. sinensis
Category 1	Ptrif.0001s1163.1			3	0.0208908	0.0219876	P. trifoliata	C. medica, C. maxima, C. sinensis
Category 1	Ptrif.0001s1203.1	at 72h		8	4.97295e-14	2.35237e-13	P. trifoliata	C. medica, C. maxima, C. sinensis
Category 1	Ptrif.0001s1237.2			3	2.2169e-05	3.14247e-05	P. trifoliata	C. medica, C. maxima, C. sinensis
Category 1	Ptrif.0001s1255.1			6	5.5632e-16	3.49568e-15	P. trifoliata	C. medica, C. maxima, C. sinensis
Category 1	Ptrif.0001s1347.2			7	9.26295e-13	3.57771e-12	P. trifoliata	C. medica, C. maxima, C. sinensis
Category 1	Ptrif.0001s1475.5			16	8.02686e-20	8.51387e-19	P. trifoliata	C. medica, C. maxima, C. sinensis
Category 1	Ptrif.0001s1793.1			12	2.62873e-16	1.75666e-15	P. trifoliata	C. medica, C. maxima, C. sinensis
Category 1	Ptrif.0001s1856.1			1	0.0097313	0.0105862	P. trifoliata	C. medica, C. maxima, C. sinensis
Category 1	Ptrif.0001s1967.3			6	5.25351e-13	2.16836e-12	P. trifoliata	C. medica, C. maxima, C. sinensis
Category 1	Ptrif.0001s1968.1			3	0.00411116	0.00472896	P. trifoliata	C. medica, C. maxima, C. sinensis
Category 1	Ptrif.0001s2131.1			13	8.32772e-20	8.55115e-19	P. trifoliata	C. medica, C. maxima, C. sinensis
Category 1	Ptrif.0001s2374.2			13	2.7589e-22	4.30184e-21	P. trifoliata	C. medica, C. maxima, C. sinensis
Category 1	Ptrif.0001s2426.1			6	3.42273e-12	1.19088e-11	P. trifoliata	C. medica, C. maxima, C. sinensis
Category 1	Ptrif.0001s2559.1			1	5.29585e-05	7.21538e-05	P. trifoliata	C. medica, C. maxima, C. sinensis
Category 1	Ptrif.0001s2586.1			7	9.90262e-06	1.47837e-05	P. trifoliata	C. medica, C. maxima, C. sinensis
Category 1	Ptrif.0001s2591.2			2	7.81183e-09	1.58878e-08	P. trifoliata	C. medica, C. maxima, C. sinensis
Category 1	Ptrif.0001s2607.2			29	6.73074e-11	1.86424e-10	P. trifoliata	C. medica, C. maxima, C. sinensis
Category 1	Ptrif.0001s2687.1			1	0.0237371	0.0245536	P. trifoliata	C. medica, C. maxima, C. sinensis
Category 1	Ptrif.0001s2723.1			9	1.38993e-12	5.08835e-12	P. trifoliata	C. medica, C. maxima, C. sinensis
Category 1	Ptrif.0001s2901.1			20	1.48308e-21	1.95118e-20	P. trifoliata	C. medica, C. maxima, C. sinensis
Category 1	Ptrif.0001s2924.1			11	3.56521e-10	8.88138e-10	P. trifoliata	C. medica, C. maxima, C. sinensis
Category 1	Ptrif.0001s2931.1			15	3.75747e-15	2.10919e-14	P. trifoliata	C. medica, C. maxima, C. sinensis
Category 1	Ptrif.0002s0069.2			7	1.25601e-07	2.25974e-07	P. trifoliata	C. medica, C. maxima, C. sinensis
Category 1	Ptrif.0002s0116.1			1	0.00149916	0.00181887	P. trifoliata	C. medica, C. maxima, C. sinensis
Category 1	Ptrif.0002s0238.1			4	8.39561e-08	1.52351e-07	P. trifoliata	C. medica, C. maxima, C. sinensis
Category 1	Ptrif.0002s0461.1			11	4.19363e-20	4.90422e-19	P. trifoliata	C. medica, C. maxima, C. sinensis
Category 1	Ptrif.0002s0489.1			1	1.68239e-07	2.98855e-07	P. trifoliata	C. medica, C. maxima, C. sinensis
Category 1	Ptrif.0002s0574.1			12	9.12169e-22	1.28008e-20	P. trifoliata	C. medica, C. maxima, C. sinensis
Category 1	Ptrif.0002s0679.1			12	3.7693e-16	2.44135e-15	P. trifoliata	C. medica, C. maxima, C. sinensis
Category 1	Ptrif.0002s0688.1			10	9.19917e-29	4.30317e-27	P. trifoliata	C. medica, C. maxima, C. sinensis
Category 1	Ptrif.0002s0717.1			2	3.64449e-05	5.03059e-05	P. trifoliata	C. medica, C. maxima, C. sinensis
Category 1	Ptrif.0002s0935.2			23	2.94269e-19	2.75305e-18	P. trifoliata	C. medica, C. maxima, C. sinensis
Category 1	Ptrif.0002s1017.1			1	8.1744e-10	1.87034e-09	P. trifoliata	C. medica, C. maxima, C. sinensis
Category 1	Ptrif.0002s1109.1			1	0.00229843	0.00272574	P. trifoliata	C. medica, C. maxima, C. sinensis
Category 1	Ptrif.0002s1300.1			2	1.02614e-08	2.03776e-08	P. trifoliata	C. medica, C. maxima, C. sinensis
Category 1	Ptrif.0002s1312.1			1	0.00032498	0.00040963	P. trifoliata	C. medica, C. maxima, C. sinensis
Category 1	Ptrif.0002s1363.1			4	1.50388e-09	3.31484e-09	P. trifoliata	C. medica, C. maxima, C. sinensis
Category 1	Ptrif.0002s1385.2			19	3.52762e-23	6.45708e-22	P. trifoliata	C. medica, C. maxima, C. sinensis
Category 1	Ptrif.0002s1576.1			4	1.076e-08	2.10696e-08	P. trifoliata	C. medica, C. maxima, C. sinensis
Category 1	Ptrif.0002s1581.1			8	1.84573e-15	1.09444e-14	P. trifoliata	C. medica, C. maxima, C. sinensis
Category 1	Ptrif.0002s1664.1			7	0.0128294	0.0138491	P. trifoliata	C. medica, C. maxima, C. sinensis
Category 1	Ptrif.0002s1747.2			9	0.0201924	0.0213058	P. trifoliata	C. medica, C. maxima, C. sinensis
Category 1	Ptrif.0002s1922.2			1	4.64263e-06	7.13338e-06	P. trifoliata	C. medica, C. maxima, C. sinensis
Category 1	Ptrif.0002s1980.1			1	0.00501868	0.00566451	P. trifoliata	C. medica, C. maxima, C. sinensis
Category 1	Ptrif.0002s1981.1			1	0.000169531	0.000218934	P. trifoliata	C. medica, C. maxima, C. sinensis
Category 1	Ptrif.0002s2007.2			11	1.35273e-17	1.03545e-16	P. trifoliata	C. medica, C. maxima, C. sinensis
Category 1	Ptrif.0002s2064.1			6	1.31294e-09	2.92459e-09	P. trifoliata	C. medica, C. maxima, C. sinensis
Category 1	Ptrif.0002s2107.1			5	0.00266893	0.00314739	P. trifoliata	C. medica, C. maxima, C. sinensis
Category 1	Ptrif.0002s2206.1			7	4.88412e-11	1.42793e-10	P. trifoliata	C. medica, C. maxima, C. sinensis
Category 1	Ptrif.0002s2219.1			15	8.55717e-30	5.14653e-28	P. trifoliata	C. medica, C. maxima, C. sinensis
Category 1	Ptrif.0002s2253.2			13	2.13117e-19	2.03914e-18	P. trifoliata	C. medica, C. maxima, C. sinensis
Category 1	Ptrif.0002s2493.1			10	1.18142e-12	4.40157e-12	P. trifoliata	C. medica, C. maxima, C. sinensis
Category 1	Ptrif.0002s2662.1			1	0.00368704	0.00427616	P. trifoliata	C. medica, C. maxima, C. sinensis
Category 1	Ptrif.0002s2772.1			1	1.18095e-09	2.64457e-09	P. trifoliata	C. medica, C. maxima, C. sinensis
Category 1	Ptrif.0002s2787.7			5	1.43812e-11	4.58673e-11	P. trifoliata	C. medica, C. maxima, C. sinensis
Category 1	Ptrif.0002s2788.2			4	0.0466177	0.0467287	P. trifoliata	C. medica, C. maxima, C. sinensis
Category 1	Ptrif.0002s2854.2			10	2.28558e-23	4.58204e-22	P. trifoliata	C. medica, C. maxima, C. sinensis
Category 1	Ptrif.0002s2914.1			10	2.776e-15	1.57932e-14	P. trifoliata	C. medica, C. maxima, C. sinensis
Category 1	Ptrif.0002s2916.1			2	0.00962726	0.0105275	P. trifoliata	C. medica, C. maxima, C. sinensis
Category 1	Ptrif.0002s2972.2	at 72h		5	0.0323761	0.0330032	P. trifoliata	C. medica, C. maxima, C. sinensis
Category 1	Ptrif.0002s3002.1			3	2.35963e-09	5.12064e-09	P. trifoliata	C. medica, C. maxima, C. sinensis
Category 1	Ptrif.0002s3120.1			10	4.26039e-13	1.81174e-12	P. trifoliata	C. medica, C. maxima, C. sinensis
Category 1	Ptrif.0002s3161.1	at 6h, 24h		2	1.79192e-06	2.88928e-06	P. trifoliata	C. medica, C. maxima, C. sinensis
Category 1	Ptrif.0002s3168.1			1	0.00970763	0.0105862	P. trifoliata	C. medica, C. maxima, C. sinensis
Category 1	Ptrif.0002s3175.1			1	0.00331649	0.00386771	P. trifoliata	C. medica, C. maxima, C. sinensis
Category 1	Ptrif.0002s3183.1			2	1.47512e-06	2.39778e-06	P. trifoliata	C. medica, C. maxima, C. sinensis
Category 1	Ptrif.0002s3202.1			1	0.000673027	0.000838297	P. trifoliata	C. medica, C. maxima, C. sinensis
Category 1	Ptrif.0002s3286.1			1	5.8098e-06	8.89428e-06	P. trifoliata	C. medica, C. maxima, C. sinensis
Category 1	Ptrif.0002s3309.1			2	1.77589e-07	3.14138e-07	P. trifoliata	C. medica, C. maxima, C. sinensis
Category 1	Ptrif.0002s3542.1			14	0.00381092	0.00439561	P. trifoliata	C. medica, C. maxima, C. sinensis
Category 1	Ptrif.0002s3605.1			2	2.2128e-05	3.14247e-05	P. trifoliata	C. medica, C. maxima, C. sinensis
Category 1	Ptrif.0003s0097.1			10	8.64108e-13	3.36842e-12	P. trifoliata	C. medica, C. maxima, C. sinensis
Category 1	Ptrif.0003s0128.4			2	6.51539e-08	1.19781e-07	P. trifoliata	C. medica, C. maxima, C. sinensis
Category 1	Ptrif.0003s0134.1			8	2.88496e-10	7.36102e-10	P. trifoliata	C. medica, C. maxima, C. sinensis
Category 1	Ptrif.0003s0143.1			3	1.11741e-08	2.17792e-08	P. trifoliata	C. medica, C. maxima, C. sinensis
Category 1	Ptrif.0003s0185.2			22	2.23976e-10	5.7849e-10	P. trifoliata	C. medica, C. maxima, C. sinensis
Category 1	Ptrif.0003s0189.1			7	6.23443e-06	9.50976e-06	P. trifoliata	C. medica, C. maxima, C. sinensis
Category 1	Ptrif.0003s0217.1			10	2.1384e-15	1.25037e-14	P. trifoliata	C. medica, C. maxima, C. sinensis
Category 1	Ptrif.0003s0252.1			1	3.20113e-07	5.54599e-07	P. trifoliata	C. medica, C. maxima, C. sinensis
Category 1	Ptrif.0003s0507.1			2	0.00804208	0.00890978	P. trifoliata	C. medica, C. maxima, C. sinensis
Category 1	Ptrif.0003s0542.1			5	0.000552033	0.000691684	P. trifoliata	C. medica, C. maxima, C. sinensis
Category 1	Ptrif.0003s0606.2			1	0.0273464	0.0281488	P. trifoliata	C. medica, C. maxima, C. sinensis
Category 1	Ptrif.0003s0734.1			1	0.00425003	0.00486213	P. trifoliata	C. medica, C. maxima, C. sinensis
Category 1	Ptrif.0003s0756.1			3	9.24849e-07	1.54701e-06	P. trifoliata	C. medica, C. maxima, C. sinensis
Category 1	Ptrif.0003s0775.1			8	1.05088e-09	2.36589e-09	P. trifoliata	C. medica, C. maxima, C. sinensis
Category 1	Ptrif.0003s0793.2			3	2.23797e-11	6.97915e-11	P. trifoliata	C. medica, C. maxima, C. sinensis
Category 1	Ptrif.0003s0871.1			8	8.08919e-20	8.51387e-19	P. trifoliata	C. medica, C. maxima, C. sinensis
Category 1	Ptrif.0003s0934.1			2	7.48957e-10	1.75173e-09	P. trifoliata	C. medica, C. maxima, C. sinensis
Category 1	Ptrif.0003s1057.2	at 72h		8	5.27537e-26	1.48062e-24	P. trifoliata	C. medica, C. maxima, C. sinensis
Category 1	Ptrif.0003s1065.1			9	1.15744e-22	1.87416e-21	P. trifoliata	C. medica, C. maxima, C. sinensis
Category 1	Ptrif.0003s1071.1	at 72h		1	1.06916e-06	1.77135e-06	P. trifoliata	C. medica, C. maxima, C. sinensis
Category 1	Ptrif.0003s1134.1			7	1.14781e-13	5.08661e-13	P. trifoliata	C. medica, C. maxima, C. sinensis
Category 1	Ptrif.0003s1138.1			5	0.0236108	0.0244831	P. trifoliata	C. medica, C. maxima, C. sinensis
Category 1	Ptrif.0003s1157.1			1	1.28694e-07	2.30554e-07	P. trifoliata	C. medica, C. maxima, C. sinensis
Category 1	Ptrif.0003s1163.2			2	3.80639e-10	9.37129e-10	P. trifoliata	C. medica, C. maxima, C. sinensis
Category 1	Ptrif.0003s1235.2			1	1.02025e-05	1.51776e-05	P. trifoliata	C. medica, C. maxima, C. sinensis
Category 1	Ptrif.0003s1253.1			2	1.38084e-05	2.01852e-05	P. trifoliata	C. medica, C. maxima, C. sinensis
Category 1	Ptrif.0003s1263.2			1	8.26163e-05	0.000109721	P. trifoliata	C. medica, C. maxima, C. sinensis
Category 1	Ptrif.0003s1271.1			1	7.77623e-10	1.79879e-09	P. trifoliata	C. medica, C. maxima, C. sinensis
Category 1	Ptrif.0003s1311.1			1	0.00172918	0.00207996	P. trifoliata	C. medica, C. maxima, C. sinensis
Category 1	Ptrif.0003s1403.1			1	0.000585523	0.000731469	P. trifoliata	C. medica, C. maxima, C. sinensis
Category 1	Ptrif.0003s1470.2			7	6.6052e-13	2.64837e-12	P. trifoliata	C. medica, C. maxima, C. sinensis
Category 1	Ptrif.0003s1680.1	at 72h		5	7.61668e-13	3.02511e-12	P. trifoliata	C. medica, C. maxima, C. sinensis
Category 1	Ptrif.0003s1693.1			3	3.75012e-12	1.28358e-11	P. trifoliata	C. medica, C. maxima, C. sinensis
Category 1	Ptrif.0003s1862.1			14	2.8742e-14	1.45788e-13	P. trifoliata	C. medica, C. maxima, C. sinensis
Category 1	Ptrif.0003s1922.1			1	0.00492355	0.00557208	P. trifoliata	C. medica, C. maxima, C. sinensis
Category 1	Ptrif.0003s1928.1			1	0.0387158	0.0391811	P. trifoliata	C. medica, C. maxima, C. sinensis
Category 1	Ptrif.0003s2000.1			22	7.08016e-30	4.96791e-28	P. trifoliata	C. medica, C. maxima, C. sinensis
Category 1	Ptrif.0003s2010.1			2	5.92462e-11	1.66284e-10	P. trifoliata	C. medica, C. maxima, C. sinensis
Category 1	Ptrif.0003s2025.1			6	1.99092e-08	3.77557e-08	P. trifoliata	C. medica, C. maxima, C. sinensis
Category 1	Ptrif.0003s2109.1			3	0.0296364	0.0303575	P. trifoliata	C. medica, C. maxima, C. sinensis
Category 1	Ptrif.0003s2143.1			3	2.54803e-06	4.07879e-06	P. trifoliata	C. medica, C. maxima, C. sinensis
Category 1	Ptrif.0003s2180.1			1	0.0141123	0.0151951	P. trifoliata	C. medica, C. maxima, C. sinensis
Category 1	Ptrif.0003s2202.1			4	0.0357338	0.036338	P. trifoliata	C. medica, C. maxima, C. sinensis
Category 1	Ptrif.0003s2399.1			12	0.0231793	0.0242146	P. trifoliata	C. medica, C. maxima, C. sinensis
Category 1	Ptrif.0003s2551.1			4	0.0233307	0.0243002	P. trifoliata	C. medica, C. maxima, C. sinensis
Category 1	Ptrif.0003s2650.2			1	9.12371e-06	1.36693e-05	P. trifoliata	C. medica, C. maxima, C. sinensis
Category 1	Ptrif.0003s2922.1			1	1.99171e-05	2.86181e-05	P. trifoliata	C. medica, C. maxima, C. sinensis
Category 1	Ptrif.0003s3016.1			7	2.37573e-12	8.62226e-12	P. trifoliata	C. medica, C. maxima, C. sinensis
Category 1	Ptrif.0003s3347.1			1	2.74892e-06	4.36715e-06	P. trifoliata	C. medica, C. maxima, C. sinensis
Category 1	Ptrif.0003s3353.2			16	2.98285e-12	1.04648e-11	P. trifoliata	C. medica, C. maxima, C. sinensis
Category 1	Ptrif.0003s3410.1			2	4.45155e-07	7.6183e-07	P. trifoliata	C. medica, C. maxima, C. sinensis
Category 1	Ptrif.0003s3454.2			9	7.60768e-10	1.76952e-09	P. trifoliata	C. medica, C. maxima, C. sinensis
Category 1	Ptrif.0003s3545.1			5	0.014613	0.0156621	P. trifoliata	C. medica, C. maxima, C. sinensis
Category 1	Ptrif.0003s3585.1			7	1.11226e-22	1.87305e-21	P. trifoliata	C. medica, C. maxima, C. sinensis
Category 1	Ptrif.0003s3628.2			5	4.28057e-08	8.04518e-08	P. trifoliata	C. medica, C. maxima, C. sinensis
Category 1	Ptrif.0003s3629.1			1	5.21341e-11	1.51369e-10	P. trifoliata	C. medica, C. maxima, C. sinensis
Category 1	Ptrif.0003s3741.1			1	0.00179953	0.00215841	P. trifoliata	C. medica, C. maxima, C. sinensis
Category 1	Ptrif.0003s3793.1			1	0.00934184	0.010242	P. trifoliata	C. medica, C. maxima, C. sinensis
Category 1	Ptrif.0003s3802.12			5	5.95222e-14	2.6945e-13	P. trifoliata	C. medica, C. maxima, C. sinensis
Category 1	Ptrif.0003s3817.1			6	0.0192808	0.0203951	P. trifoliata	C. medica, C. maxima, C. sinensis
Category 1	Ptrif.0003s3851.1			4	2.13865e-14	1.13971e-13	P. trifoliata	C. medica, C. maxima, C. sinensis
Category 1	Ptrif.0003s3867.1			3	1.60968e-11	5.0953e-11	P. trifoliata	C. medica, C. maxima, C. sinensis
Category 1	Ptrif.0003s3935.1			1	1.96171e-05	2.82836e-05	P. trifoliata	C. medica, C. maxima, C. sinensis
Category 1	Ptrif.0003s3965.2			1	0.0176335	0.0187942	P. trifoliata	C. medica, C. maxima, C. sinensis
Category 1	Ptrif.0003s3996.1			17	6.55385e-08	1.19964e-07	P. trifoliata	C. medica, C. maxima, C. sinensis
Category 1	Ptrif.0003s4086.1			4	4.47466e-09	9.3723e-09	P. trifoliata	C. medica, C. maxima, C. sinensis
Category 1	Ptrif.0003s4114.1			1	6.23984e-05	8.39288e-05	P. trifoliata	C. medica, C. maxima, C. sinensis
Category 1	Ptrif.0003s4137.1			2	0.0184794	0.0195965	P. trifoliata	C. medica, C. maxima, C. sinensis
Category 1	Ptrif.0003s4195.1			2	2.39787e-05	3.36501e-05	P. trifoliata	C. medica, C. maxima, C. sinensis
Category 1	Ptrif.0003s4274.1			2	2.10631e-07	3.66428e-07	P. trifoliata	C. medica, C. maxima, C. sinensis
Category 1	Ptrif.0003s4283.2			1	0.0217677	0.0227965	P. trifoliata	C. medica, C. maxima, C. sinensis
Category 1	Ptrif.0003s4284.1			5	1.88881e-10	5.00119e-10	P. trifoliata	C. medica, C. maxima, C. sinensis
Category 1	Ptrif.0003s4444.3			1	1.9065e-05	2.7582e-05	P. trifoliata	C. medica, C. maxima, C. sinensis
Category 1	Ptrif.0003s4461.2			2	6.37722e-05	8.55035e-05	P. trifoliata	C. medica, C. maxima, C. sinensis
Category 1	Ptrif.0003s4507.1			1	0.000168266	0.000217969	P. trifoliata	C. medica, C. maxima, C. sinensis
Category 1	Ptrif.0003s4513.1			5	2.92028e-10	7.40625e-10	P. trifoliata	C. medica, C. maxima, C. sinensis
Category 1	Ptrif.0003s4728.1			24	9.18406e-23	1.61104e-21	P. trifoliata	C. medica, C. maxima, C. sinensis
Category 1	Ptrif.0003s4923.1			5	4.30802e-07	7.40276e-07	P. trifoliata	C. medica, C. maxima, C. sinensis
Category 1	Ptrif.0003s4924.1			1	0.00129884	0.00158957	P. trifoliata	C. medica, C. maxima, C. sinensis
Category 1	Ptrif.0004s0002.1			8	5.75547e-10	1.37674e-09	P. trifoliata	C. medica, C. maxima, C. sinensis
Category 1	Ptrif.0004s0009.2			16	2.4299e-23	4.64995e-22	P. trifoliata	C. medica, C. maxima, C. sinensis
Category 1	Ptrif.0004s0189.1			6	1.25212e-18	1.0758e-17	P. trifoliata	C. medica, C. maxima, C. sinensis
Category 1	Ptrif.0004s0247.2			8	3.37093e-17	2.40536e-16	P. trifoliata	C. medica, C. maxima, C. sinensis
Category 1	Ptrif.0004s0356.1			10	1.30191e-10	3.51349e-10	P. trifoliata	C. medica, C. maxima, C. sinensis
Category 1	Ptrif.0004s0374.1			10	8.16182e-12	2.70561e-11	P. trifoliata	C. medica, C. maxima, C. sinensis
Category 1	Ptrif.0004s0423.1			1	0.00684518	0.00764409	P. trifoliata	C. medica, C. maxima, C. sinensis
Category 1	Ptrif.0004s0434.1			2	4.11527e-05	5.64342e-05	P. trifoliata	C. medica, C. maxima, C. sinensis
Category 1	Ptrif.0004s0507.1			11	1.86916e-26	6.0532e-25	P. trifoliata	C. medica, C. maxima, C. sinensis
Category 1	Ptrif.0004s0550.2			7	2.03125e-17	1.52707e-16	P. trifoliata	C. medica, C. maxima, C. sinensis
Category 1	Ptrif.0004s0599.1			2	0.000100365	0.000131631	P. trifoliata	C. medica, C. maxima, C. sinensis
Category 1	Ptrif.0004s0769.1			2	2.92052e-05	4.07132e-05	P. trifoliata	C. medica, C. maxima, C. sinensis
Category 1	Ptrif.0004s0844.1			5	4.06542e-09	8.68803e-09	P. trifoliata	C. medica, C. maxima, C. sinensis
Category 1	Ptrif.0004s0916.2			2	0.000680688	0.000845338	P. trifoliata	C. medica, C. maxima, C. sinensis
Category 1	Ptrif.0004s1044.2			2	0.00344465	0.00400608	P. trifoliata	C. medica, C. maxima, C. sinensis
Category 1	Ptrif.0004s1194.1			1	0.0233766	0.0243002	P. trifoliata	C. medica, C. maxima, C. sinensis
Category 1	Ptrif.0004s1311.1			2	6.1558e-08	1.13666e-07	P. trifoliata	C. medica, C. maxima, C. sinensis
Category 1	Ptrif.0004s1767.1			8	3.38994e-13	1.4713e-12	P. trifoliata	C. medica, C. maxima, C. sinensis
Category 1	Ptrif.0004s1823.1			4	2.51228e-10	6.44921e-10	P. trifoliata	C. medica, C. maxima, C. sinensis
Category 1	Ptrif.0004s1855.1			10	1.93355e-20	2.32578e-19	P. trifoliata	C. medica, C. maxima, C. sinensis
Category 1	Ptrif.0004s1870.1			21	1.75589e-26	6.0532e-25	P. trifoliata	C. medica, C. maxima, C. sinensis
Category 1	Ptrif.0004s1922.2			1	0.00156823	0.0018972	P. trifoliata	C. medica, C. maxima, C. sinensis
Category 1	Ptrif.0004s2260.1			4	1.19782e-05	1.77564e-05	P. trifoliata	C. medica, C. maxima, C. sinensis
Category 1	Ptrif.0004s2292.1			4	2.99492e-14	1.48539e-13	P. trifoliata	C. medica, C. maxima, C. sinensis
Category 1	Ptrif.0004s2362.1			1	1.03178e-06	1.71692e-06	P. trifoliata	C. medica, C. maxima, C. sinensis
Category 1	Ptrif.0004s2397.1	at 24h, 72h		3	1.59245e-10	4.2702e-10	P. trifoliata	C. medica, C. maxima, C. sinensis
Category 1	Ptrif.0004s2421.1			19	5.75963e-14	2.63566e-13	P. trifoliata	C. medica, C. maxima, C. sinensis
Category 1	Ptrif.0004s2424.3			10	8.84512e-25	1.95989e-23	P. trifoliata	C. medica, C. maxima, C. sinensis
Category 1	Ptrif.0004s2457.2			2	3.93989e-05	5.42057e-05	P. trifoliata	C. medica, C. maxima, C. sinensis
Category 1	Ptrif.0004s2472.1			4	0.00691999	0.00768685	P. trifoliata	C. medica, C. maxima, C. sinensis
Category 1	Ptrif.0004s2537.2			2	4.6108e-06	7.11043e-06	P. trifoliata	C. medica, C. maxima, C. sinensis
Category 1	Ptrif.0004s2540.1			1	0.0408191	0.0412106	P. trifoliata	C. medica, C. maxima, C. sinensis
Category 1	Ptrif.0004s2586.1			2	0.000238695	0.000303597	P. trifoliata	C. medica, C. maxima, C. sinensis
Category 1	Ptrif.0004s2602.1			44	5.72018e-21	7.29756e-20	P. trifoliata	C. medica, C. maxima, C. sinensis
Category 1	Ptrif.0005s0419.1			2	1.85074e-14	9.98925e-14	P. trifoliata	C. medica, C. maxima, C. sinensis
Category 1	Ptrif.0005s0539.2			21	5.01777e-09	1.04063e-08	P. trifoliata	C. medica, C. maxima, C. sinensis
Category 1	Ptrif.0005s0746.1			9	1.79097e-23	3.76999e-22	P. trifoliata	C. medica, C. maxima, C. sinensis
Category 1	Ptrif.0005s0767.1			14	3.3939e-06	5.2788e-06	P. trifoliata	C. medica, C. maxima, C. sinensis
Category 1	Ptrif.0005s0819.2			6	4.4414e-09	9.34915e-09	P. trifoliata	C. medica, C. maxima, C. sinensis
Category 1	Ptrif.0005s0936.2			2	2.4103e-15	1.39005e-14	P. trifoliata	C. medica, C. maxima, C. sinensis
Category 1	Ptrif.0005s1272.2			1	0.012029	0.0130185	P. trifoliata	C. medica, C. maxima, C. sinensis
Category 1	Ptrif.0005s1360.1			2	3.49241e-05	4.83653e-05	P. trifoliata	C. medica, C. maxima, C. sinensis
Category 1	Ptrif.0005s1371.1	at 72h		9	5.03043e-16	3.2088e-15	P. trifoliata	C. medica, C. maxima, C. sinensis
Category 1	Ptrif.0005s1405.2			2	1.90502e-07	3.34172e-07	P. trifoliata	C. medica, C. maxima, C. sinensis
Category 1	Ptrif.0005s1493.1			13	4.49662e-22	6.76099e-21	P. trifoliata	C. medica, C. maxima, C. sinensis
Category 1	Ptrif.0005s1528.1			1	1.22944e-25	3.04467e-24	P. trifoliata	C. medica, C. maxima, C. sinensis
Category 1	Ptrif.0005s1589.1			2	7.45672e-35	6.27856e-33	P. trifoliata	C. medica, C. maxima, C. sinensis
Category 1	Ptrif.0005s1604.2			2	0.00528819	0.00595274	P. trifoliata	C. medica, C. maxima, C. sinensis
Category 1	Ptrif.0005s1613.1			1	1.06746e-08	2.1e-08	P. trifoliata	C. medica, C. maxima, C. sinensis
Category 1	Ptrif.0005s1616.1	at 72h		1	0.00323136	0.00378942	P. trifoliata	C. medica, C. maxima, C. sinensis
Category 1	Ptrif.0005s1698.1			1	6.15717e-05	8.30823e-05	P. trifoliata	C. medica, C. maxima, C. sinensis
Category 1	Ptrif.0005s1736.1			1	0.00315524	0.00371049	P. trifoliata	C. medica, C. maxima, C. sinensis
Category 1	Ptrif.0005s1809.1			1	0.0383084	0.0388623	P. trifoliata	C. medica, C. maxima, C. sinensis
Category 1	Ptrif.0005s2086.1			1	9.03365e-05	0.000118849	P. trifoliata	C. medica, C. maxima, C. sinensis
Category 1	Ptrif.0005s2115.2			1	1.24705e-06	2.04283e-06	P. trifoliata	C. medica, C. maxima, C. sinensis
Category 1	Ptrif.0005s2118.1			14	1.08653e-26	4.15845e-25	P. trifoliata	C. medica, C. maxima, C. sinensis
Category 1	Ptrif.0005s2180.2			9	2.19428e-17	1.62069e-16	P. trifoliata	C. medica, C. maxima, C. sinensis
Category 1	Ptrif.0005s2231.1			1	3.34879e-11	1.00703e-10	P. trifoliata	C. medica, C. maxima, C. sinensis
Category 1	Ptrif.0005s2275.1			3	1.356e-06	2.2127e-06	P. trifoliata	C. medica, C. maxima, C. sinensis
Category 1	Ptrif.0005s2354.2			17	8.85106e-26	2.32894e-24	P. trifoliata	C. medica, C. maxima, C. sinensis
Category 1	Ptrif.0005s2416.1			5	0.00105152	0.00129064	P. trifoliata	C. medica, C. maxima, C. sinensis
Category 1	Ptrif.0005s2446.2			2	3.39799e-06	5.2788e-06	P. trifoliata	C. medica, C. maxima, C. sinensis
Category 1	Ptrif.0005s2542.2			1	0.00688112	0.00766389	P. trifoliata	C. medica, C. maxima, C. sinensis
Category 1	Ptrif.0005s2603.1			2	1.02251e-11	3.31136e-11	P. trifoliata	C. medica, C. maxima, C. sinensis
Category 1	Ptrif.0005s2613.1			1	1.45693e-07	2.59901e-07	P. trifoliata	C. medica, C. maxima, C. sinensis
Category 1	Ptrif.0005s2663.1			13	1.82892e-20	2.26463e-19	P. trifoliata	C. medica, C. maxima, C. sinensis
Category 1	Ptrif.0005s2787.1			2	6.86723e-06	1.03996e-05	P. trifoliata	C. medica, C. maxima, C. sinensis
Category 1	Ptrif.0005s2806.1			8	3.96172e-19	3.62584e-18	P. trifoliata	C. medica, C. maxima, C. sinensis
Category 1	Ptrif.0005s2931.1			1	0.0146204	0.0156621	P. trifoliata	C. medica, C. maxima, C. sinensis
Category 1	Ptrif.0005s3067.1			4	8.9341e-05	0.000117908	P. trifoliata	C. medica, C. maxima, C. sinensis
Category 1	Ptrif.0005s3141.1			1	0.00667703	0.00747614	P. trifoliata	C. medica, C. maxima, C. sinensis
Category 1	Ptrif.0005s3196.1			7	2.60512e-12	9.29454e-12	P. trifoliata	C. medica, C. maxima, C. sinensis
Category 1	Ptrif.0005s3207.1			7	1.07291e-06	1.77135e-06	P. trifoliata	C. medica, C. maxima, C. sinensis
Category 1	Ptrif.0005s3279.1			1	2.33709e-05	3.29068e-05	P. trifoliata	C. medica, C. maxima, C. sinensis
Category 1	Ptrif.0005s3300.1			1	0.00848001	0.00934577	P. trifoliata	C. medica, C. maxima, C. sinensis
Category 1	Ptrif.0005s3354.1			3	0.000183973	0.000236858	P. trifoliata	C. medica, C. maxima, C. sinensis
Category 1	Ptrif.0006s0039.1			7	2.01384e-07	3.51795e-07	P. trifoliata	C. medica, C. maxima, C. sinensis
Category 1	Ptrif.0006s0054.1			1	0.00330103	0.00386037	P. trifoliata	C. medica, C. maxima, C. sinensis
Category 1	Ptrif.0006s0073.1			11	4.85814e-14	2.32418e-13	P. trifoliata	C. medica, C. maxima, C. sinensis
Category 1	Ptrif.0006s0241.1			11	0.0316341	0.0323251	P. trifoliata	C. medica, C. maxima, C. sinensis
Category 1	Ptrif.0006s0246.1			12	1.65373e-25	3.86789e-24	P. trifoliata	C. medica, C. maxima, C. sinensis
Category 1	Ptrif.0006s0265.1			1	0.00226617	0.00269508	P. trifoliata	C. medica, C. maxima, C. sinensis
Category 1	Ptrif.0006s0271.1	at 72h		1	0.000417444	0.000524609	P. trifoliata	C. medica, C. maxima, C. sinensis
Category 1	Ptrif.0006s0333.1			1	0.000918571	0.00113076	P. trifoliata	C. medica, C. maxima, C. sinensis
Category 1	Ptrif.0006s0380.1			16	5.97441e-19	5.35155e-18	P. trifoliata	C. medica, C. maxima, C. sinensis
Category 1	Ptrif.0006s0410.1			2	0.00221667	0.00264367	P. trifoliata	C. medica, C. maxima, C. sinensis
Category 1	Ptrif.0006s0420.1			1	0.00456763	0.00518322	P. trifoliata	C. medica, C. maxima, C. sinensis
Category 1	Ptrif.0006s0443.2			1	0.0291317	0.0299133	P. trifoliata	C. medica, C. maxima, C. sinensis
Category 1	Ptrif.0006s0768.2			4	5.2867e-12	1.78056e-11	P. trifoliata	C. medica, C. maxima, C. sinensis
Category 1	Ptrif.0006s0777.1			4	8.66573e-42	1.21609e-39	P. trifoliata	C. medica, C. maxima, C. sinensis
Category 1	Ptrif.0006s0807.1			6	4.2374e-14	2.07435e-13	P. trifoliata	C. medica, C. maxima, C. sinensis
Category 1	Ptrif.0006s0857.2			3	4.74512e-09	9.88958e-09	P. trifoliata	C. medica, C. maxima, C. sinensis
Category 1	Ptrif.0006s0919.1			3	1.81517e-07	3.19743e-07	P. trifoliata	C. medica, C. maxima, C. sinensis
Category 1	Ptrif.0006s0954.1			6	4.34116e-09	9.18406e-09	P. trifoliata	C. medica, C. maxima, C. sinensis
Category 1	Ptrif.0006s1027.1			6	1.11544e-12	4.19286e-12	P. trifoliata	C. medica, C. maxima, C. sinensis
Category 1	Ptrif.0006s1390.1			12	0.00559808	0.00628478	P. trifoliata	C. medica, C. maxima, C. sinensis
Category 1	Ptrif.0006s1411.2			1	1.30837e-05	1.92596e-05	P. trifoliata	C. medica, C. maxima, C. sinensis
Category 1	Ptrif.0006s1861.1			6	1.17966e-15	7.30348e-15	P. trifoliata	C. medica, C. maxima, C. sinensis
Category 1	Ptrif.0006s1905.1			2	0.000102069	0.00013345	P. trifoliata	C. medica, C. maxima, C. sinensis
Category 1	Ptrif.0006s1916.1			10	2.07783e-18	1.71523e-17	P. trifoliata	C. medica, C. maxima, C. sinensis
Category 1	Ptrif.0006s2157.1			2	8.60611e-05	0.000113936	P. trifoliata	C. medica, C. maxima, C. sinensis
Category 1	Ptrif.0006s2220.1			14	3.17179e-26	9.53803e-25	P. trifoliata	C. medica, C. maxima, C. sinensis
Category 1	Ptrif.0006s2223.1			4	8.77387e-08	1.58532e-07	P. trifoliata	C. medica, C. maxima, C. sinensis
Category 1	Ptrif.0006s2271.1			6	0.00444942	0.00506271	P. trifoliata	C. medica, C. maxima, C. sinensis
Category 1	Ptrif.0006s2275.1			5	4.32821e-12	1.4695e-11	P. trifoliata	C. medica, C. maxima, C. sinensis
Category 1	Ptrif.0006s2279.1			3	9.25999e-07	1.54701e-06	P. trifoliata	C. medica, C. maxima, C. sinensis
Category 1	Ptrif.0006s2321.1			1	2.20837e-05	3.14247e-05	P. trifoliata	C. medica, C. maxima, C. sinensis
Category 1	Ptrif.0007s0161.1			4	2.43285e-12	8.7541e-12	P. trifoliata	C. medica, C. maxima, C. sinensis
Category 1	Ptrif.0007s0301.1			5	8.32085e-09	1.68417e-08	P. trifoliata	C. medica, C. maxima, C. sinensis
Category 1	Ptrif.0007s0336.1			1	0.00257279	0.00304254	P. trifoliata	C. medica, C. maxima, C. sinensis
Category 1	Ptrif.0007s0424.2			38	2.67453e-45	5.62989e-43	P. trifoliata	C. medica, C. maxima, C. sinensis
Category 1	Ptrif.0007s0679.2			4	2.99901e-14	1.48539e-13	P. trifoliata	C. medica, C. maxima, C. sinensis
Category 1	Ptrif.0007s0688.1			1	7.24058e-07	1.21931e-06	P. trifoliata	C. medica, C. maxima, C. sinensis
Category 1	Ptrif.0007s0760.1			5	3.66258e-11	1.09358e-10	P. trifoliata	C. medica, C. maxima, C. sinensis
Category 1	Ptrif.0007s0795.1			15	1.71995e-107	7.24078e-105	P. trifoliata	C. medica, C. maxima, C. sinensis
Category 1	Ptrif.0007s0931.1			17	1.32214e-05	1.93945e-05	P. trifoliata	C. medica, C. maxima, C. sinensis
Category 1	Ptrif.0007s0961.1			12	5.89313e-18	4.68115e-17	P. trifoliata	C. medica, C. maxima, C. sinensis
Category 1	Ptrif.0007s1019.1			9	6.41514e-10	1.51729e-09	P. trifoliata	C. medica, C. maxima, C. sinensis
Category 1	Ptrif.0007s1097.1			4	7.91544e-13	3.11439e-12	P. trifoliata	C. medica, C. maxima, C. sinensis
Category 1	Ptrif.0007s1110.1			1	0.000267241	0.000338881	P. trifoliata	C. medica, C. maxima, C. sinensis
Category 1	Ptrif.0007s1155.2			1	5.4736e-05	7.4335e-05	P. trifoliata	C. medica, C. maxima, C. sinensis
Category 1	Ptrif.0007s1179.1			5	0.0181816	0.0193294	P. trifoliata	C. medica, C. maxima, C. sinensis
Category 1	Ptrif.0007s1258.1			12	1.69833e-10	4.5253e-10	P. trifoliata	C. medica, C. maxima, C. sinensis
Category 1	Ptrif.0007s1371.1			1	7.54378e-08	1.37486e-07	P. trifoliata	C. medica, C. maxima, C. sinensis
Category 1	Ptrif.0007s1696.2			3	1.72647e-05	2.51503e-05	P. trifoliata	C. medica, C. maxima, C. sinensis
Category 1	Ptrif.0007s1808.1			1	0.00415988	0.00477196	P. trifoliata	C. medica, C. maxima, C. sinensis
Category 1	Ptrif.0007s1933.2			6	0.00380191	0.00439561	P. trifoliata	C. medica, C. maxima, C. sinensis
Category 1	Ptrif.0007s2029.1			1	0.00143755	0.00174916	P. trifoliata	C. medica, C. maxima, C. sinensis
Category 1	Ptrif.0007s2087.2			6	2.42231e-17	1.75826e-16	P. trifoliata	C. medica, C. maxima, C. sinensis
Category 1	Ptrif.0007s2119.1			9	1.58179e-15	9.65121e-15	P. trifoliata	C. medica, C. maxima, C. sinensis
Category 1	Ptrif.0007s2262.1			4	4.34494e-10	1.0635e-09	P. trifoliata	C. medica, C. maxima, C. sinensis
Category 1	Ptrif.0007s2272.1			4	1.40945e-08	2.69718e-08	P. trifoliata	C. medica, C. maxima, C. sinensis
Category 1	Ptrif.0007s2293.1			3	2.4241e-09	5.23357e-09	P. trifoliata	C. medica, C. maxima, C. sinensis
Category 1	Ptrif.0007s2335.1			18	0.000116162	0.000151406	P. trifoliata	C. medica, C. maxima, C. sinensis
Category 1	Ptrif.0007s2513.1			19	1.4759e-18	1.24271e-17	P. trifoliata	C. medica, C. maxima, C. sinensis
Category 1	Ptrif.0007s2521.1			2	4.22697e-05	5.77777e-05	P. trifoliata	C. medica, C. maxima, C. sinensis
Category 1	Ptrif.0007s2588.1			6	9.9414e-14	4.45248e-13	P. trifoliata	C. medica, C. maxima, C. sinensis
Category 1	Ptrif.0007s2603.1			5	4.00698e-11	1.18799e-10	P. trifoliata	C. medica, C. maxima, C. sinensis
Category 1	Ptrif.0007s2614.1			1	3.40179e-08	6.42221e-08	P. trifoliata	C. medica, C. maxima, C. sinensis
Category 1	Ptrif.0007s2617.1			2	1.79808e-06	2.88928e-06	P. trifoliata	C. medica, C. maxima, C. sinensis
Category 1	Ptrif.0007s2745.1			3	5.50721e-09	1.13654e-08	P. trifoliata	C. medica, C. maxima, C. sinensis
Category 1	Ptrif.0008s0215.1			9	5.53448e-11	1.58505e-10	P. trifoliata	C. medica, C. maxima, C. sinensis
Category 1	Ptrif.0008s0438.1			6	0.000228078	0.000290972	P. trifoliata	C. medica, C. maxima, C. sinensis
Category 1	Ptrif.0008s0446.1			3	3.84497e-07	6.63415e-07	P. trifoliata	C. medica, C. maxima, C. sinensis
Category 1	Ptrif.0008s0702.1			2	8.37547e-09	1.68712e-08	P. trifoliata	C. medica, C. maxima, C. sinensis
Category 1	Ptrif.0008s0724.1			5	4.93419e-15	2.73328e-14	P. trifoliata	C. medica, C. maxima, C. sinensis
Category 1	Ptrif.0008s0923.2			9	0.00834435	0.0092204	P. trifoliata	C. medica, C. maxima, C. sinensis
Category 1	Ptrif.0008s0924.1			13	2.30457e-14	1.21278e-13	P. trifoliata	C. medica, C. maxima, C. sinensis
Category 1	Ptrif.0008s1038.1			3	0.0268555	0.0277112	P. trifoliata	C. medica, C. maxima, C. sinensis
Category 1	Ptrif.0008s1197.1			2	2.25864e-05	3.1909e-05	P. trifoliata	C. medica, C. maxima, C. sinensis
Category 1	Ptrif.0008s1254.1			2	3.06666e-05	4.26094e-05	P. trifoliata	C. medica, C. maxima, C. sinensis
Category 1	Ptrif.0008s1287.1	at 72h		5	1.74024e-15	1.04663e-14	P. trifoliata	C. medica, C. maxima, C. sinensis
Category 1	Ptrif.0008s1702.2			2	5.01957e-08	9.35062e-08	P. trifoliata	C. medica, C. maxima, C. sinensis
Category 1	Ptrif.0008s1757.1			2	1.2179e-10	3.32945e-10	P. trifoliata	C. medica, C. maxima, C. sinensis
Category 1	Ptrif.0008s1910.2			7	5.66459e-11	1.61135e-10	P. trifoliata	C. medica, C. maxima, C. sinensis
Category 1	Ptrif.0008s1951.1			5	2.95374e-12	1.04498e-11	P. trifoliata	C. medica, C. maxima, C. sinensis
Category 1	Ptrif.0008s1960.1			6	4.22737e-11	1.24456e-10	P. trifoliata	C. medica, C. maxima, C. sinensis
Category 1	Ptrif.0008s2023.1			7	2.14328e-11	6.73374e-11	P. trifoliata	C. medica, C. maxima, C. sinensis
Category 1	Ptrif.0008s2045.1			1	3.6621e-06	5.66818e-06	P. trifoliata	C. medica, C. maxima, C. sinensis
Category 1	Ptrif.0008s2053.3			9	2.04066e-09	4.45139e-09	P. trifoliata	C. medica, C. maxima, C. sinensis
Category 1	Ptrif.0008s2075.1			5	9.55752e-10	2.16329e-09	P. trifoliata	C. medica, C. maxima, C. sinensis
Category 1	Ptrif.0008s2081.1			6	0.0110068	0.011943	P. trifoliata	C. medica, C. maxima, C. sinensis
Category 1	Ptrif.0008s2350.1			2	4.00708e-09	8.60704e-09	P. trifoliata	C. medica, C. maxima, C. sinensis
Category 1	Ptrif.0008s2449.2	at 24h		3	5.72806e-10	1.37674e-09	P. trifoliata	C. medica, C. maxima, C. sinensis
Category 1	Ptrif.0008s2577.1			7	6.8615e-07	1.16012e-06	P. trifoliata	C. medica, C. maxima, C. sinensis
Category 1	Ptrif.0008s2716.1			1	2.76413e-06	4.37481e-06	P. trifoliata	C. medica, C. maxima, C. sinensis
Category 1	Ptrif.0008s2753.1			17	5.23343e-14	2.44808e-13	P. trifoliata	C. medica, C. maxima, C. sinensis
Category 1	Ptrif.0008s2783.1			14	8.04543e-10	1.85089e-09	P. trifoliata	C. medica, C. maxima, C. sinensis
Category 1	Ptrif.0008s2811.1			6	3.18553e-10	7.98279e-10	P. trifoliata	C. medica, C. maxima, C. sinensis
Category 1	Ptrif.0008s2877.1			3	1.29816e-10	3.51349e-10	P. trifoliata	C. medica, C. maxima, C. sinensis
Category 1	Ptrif.0009s0262.2			8	2.08696e-10	5.45721e-10	P. trifoliata	C. medica, C. maxima, C. sinensis
Category 1	Ptrif.0009s0274.1			1	0.000710719	0.000880037	P. trifoliata	C. medica, C. maxima, C. sinensis
Category 1	Ptrif.0009s0313.1			27	4.50479e-08	8.42896e-08	P. trifoliata	C. medica, C. maxima, C. sinensis
Category 1	Ptrif.0009s0370.1			2	2.97661e-06	4.67594e-06	P. trifoliata	C. medica, C. maxima, C. sinensis
Category 1	Ptrif.0009s0438.1			8	7.03408e-20	7.79302e-19	P. trifoliata	C. medica, C. maxima, C. sinensis
Category 1	Ptrif.0009s0453.1			4	5.87904e-11	1.66113e-10	P. trifoliata	C. medica, C. maxima, C. sinensis
Category 1	Ptrif.0009s0477.1			7	2.01089e-09	4.40929e-09	P. trifoliata	C. medica, C. maxima, C. sinensis
Category 1	Ptrif.0009s0579.1			1	0.000195198	0.000250544	P. trifoliata	C. medica, C. maxima, C. sinensis
Category 1	Ptrif.0009s0583.1			3	5.41632e-08	1.00453e-07	P. trifoliata	C. medica, C. maxima, C. sinensis
Category 1	Ptrif.0009s0650.2	at 72h		1	0.0164466	0.0175736	P. trifoliata	C. medica, C. maxima, C. sinensis
Category 1	Ptrif.0009s0832.1			7	4.08318e-13	1.7541e-12	P. trifoliata	C. medica, C. maxima, C. sinensis
Category 1	Ptrif.0009s0935.1			2	1.39792e-08	2.68733e-08	P. trifoliata	C. medica, C. maxima, C. sinensis
Category 1	Ptrif.0009s0937.1			2	1.83387e-05	2.66227e-05	P. trifoliata	C. medica, C. maxima, C. sinensis
Category 1	Ptrif.0009s0941.1			7	4.42651e-14	2.14202e-13	P. trifoliata	C. medica, C. maxima, C. sinensis
Category 1	Ptrif.0009s1123.1			3	1.28712e-12	4.75331e-12	P. trifoliata	C. medica, C. maxima, C. sinensis
Category 1	Ptrif.0009s1218.1			16	1.13796e-10	3.13125e-10	P. trifoliata	C. medica, C. maxima, C. sinensis
Category 1	Ptrif.0009s1283.1			31	1.00261e-11	3.27208e-11	P. trifoliata	C. medica, C. maxima, C. sinensis
Category 1	Ptrif.0009s1302.1			11	4.72412e-18	3.82472e-17	P. trifoliata	C. medica, C. maxima, C. sinensis
Category 1	Ptrif.0009s1486.1			3	6.67082e-06	1.01387e-05	P. trifoliata	C. medica, C. maxima, C. sinensis
Category 1	Ptrif.0009s1732.1			13	3.74988e-12	1.28358e-11	P. trifoliata	C. medica, C. maxima, C. sinensis
Category 1	Ptrif.0009s1846.1			2	7.11147e-09	1.46045e-08	P. trifoliata	C. medica, C. maxima, C. sinensis
Category 1	Ptrif.0009s1852.1			5	1.5803e-06	2.55887e-06	P. trifoliata	C. medica, C. maxima, C. sinensis
Category 1	Ptrif.0009s1864.1			7	1.26585e-16	8.59553e-16	P. trifoliata	C. medica, C. maxima, C. sinensis
Category 1	Ptrif.0009s2069.1			1	1.06361e-08	2.1e-08	P. trifoliata	C. medica, C. maxima, C. sinensis
Category 1	Ptrif.0009s2073.1			1	6.72656e-05	8.96165e-05	P. trifoliata	C. medica, C. maxima, C. sinensis
Category 1	Ptrif.0009s2100.2			4	7.04452e-10	1.65684e-09	P. trifoliata	C. medica, C. maxima, C. sinensis
Category 1	Ptrif.0009s2163.2			4	3.07125e-06	4.80668e-06	P. trifoliata	C. medica, C. maxima, C. sinensis
Category 1	Ptrif.0009s2165.3			4	6.47058e-13	2.61934e-12	P. trifoliata	C. medica, C. maxima, C. sinensis
Category 1	Ptrif.0009s2407.1			4	4.52832e-10	1.10198e-09	P. trifoliata	C. medica, C. maxima, C. sinensis
Category 1	Ptrif.0009s2424.1			4	2.92983e-11	8.93811e-11	P. trifoliata	C. medica, C. maxima, C. sinensis
Category 1	Ptrif.0009s2426.1			8	3.58442e-16	2.35788e-15	P. trifoliata	C. medica, C. maxima, C. sinensis
Category 1	Ptrif.0009s2452.1			3	1.83298e-08	3.49179e-08	P. trifoliata	C. medica, C. maxima, C. sinensis
Category 1	Ptrif.0009s2631.1			6	0.00192137	0.002298	P. trifoliata	C. medica, C. maxima, C. sinensis
Category 1	Ptrif.0009s2660.1			3	2.37986e-14	1.22186e-13	P. trifoliata	C. medica, C. maxima, C. sinensis
Category 2	Ci164710.1		cold signaling (GIGANTEA) | AT1G22770.1	103	5.35247e-81	1.20375e-78	C. ichangensis	C. medica, C. maxima, C. sinensis	Yes (supported by Augustus models)
Category 2	Ci054830.1		cold signaling (LTI65) | AT5G52300.1	1	0.00299793	0.00333378	C. ichangensis	C. medica, C. maxima, C. sinensis	Yes (supported by Augustus models)
Category 2	Ci125960.3		cold signaling (ATHB2), AT4G16780.1	6	2.89734e-10	5.8086e-10	C. ichangensis	C. medica, C. maxima, C. sinensis
Category 2	Ci199450.1			12	8.863e-102	5.9805e-99	C. ichangensis	C. medica, C. maxima, C. sinensis
Category 2	Ci123790.1			6	2.52901e-81	8.53875e-79	C. ichangensis	C. medica, C. maxima, C. sinensis
Category 2	Ci197300.1			29	3.98569e-79	6.73312e-77	C. ichangensis	C. medica, C. maxima, C. sinensis
Category 2	Ci006550.1			46	5.57678e-78	7.533e-76	C. ichangensis	C. medica, C. maxima, C. sinensis
Category 2	Ci018560.1			7	1.0545e-70	1.18125e-68	C. ichangensis	C. medica, C. maxima, C. sinensis
Category 2	Ci234780.1			25	8.75359e-53	8.4375e-51	C. ichangensis	C. medica, C. maxima, C. sinensis
Category 2	Ci090200.1			20	5.48277e-45	4.62375e-43	C. ichangensis	C. medica, C. maxima, C. sinensis
Category 2	Ci079780.1			37	1.52357e-40	1.14e-38	C. ichangensis	C. medica, C. maxima, C. sinensis
Category 2	Ci022730.1			14	1.81952e-39	1.2285e-37	C. ichangensis	C. medica, C. maxima, C. sinensis
Category 2	Ci082670.1			20	6.38019e-38	3.915e-36	C. ichangensis	C. medica, C. maxima, C. sinensis
Category 2	Ci062920.1			19	3.66344e-37	2.05875e-35	C. ichangensis	C. medica, C. maxima, C. sinensis
Category 2	Ci283150.1			47	5.84784e-37	3.0375e-35	C. ichangensis	C. medica, C. maxima, C. sinensis
Category 2	Ci137200.1			28	3.20967e-34	1.4805e-32	C. ichangensis	C. medica, C. maxima, C. sinensis
Category 2	Ci221220.1			19	3.28785e-34	1.4805e-32	C. ichangensis	C. medica, C. maxima, C. sinensis
Category 2	Ci134890.1			4	1.86171e-33	7.84688e-32	C. ichangensis	C. medica, C. maxima, C. sinensis
Category 2	Ci111700.1			18	1.69684e-32	6.75e-31	C. ichangensis	C. medica, C. maxima, C. sinensis
Category 2	Ci104460.2			17	2.5376e-32	9.37895e-31	C. ichangensis	C. medica, C. maxima, C. sinensis
Category 2	Ci086450.1			30	2.63973e-32	9.37895e-31	C. ichangensis	C. medica, C. maxima, C. sinensis
Category 2	Ci258210.3			11	3.52149e-32	1.188e-30	C. ichangensis	C. medica, C. maxima, C. sinensis
Category 2	Ci209260.1			17	4.0066e-32	1.28893e-30	C. ichangensis	C. medica, C. maxima, C. sinensis
Category 2	Ci088420.1			14	4.88879e-32	1.50034e-30	C. ichangensis	C. medica, C. maxima, C. sinensis
Category 2	Ci223080.1			57	8.80631e-32	2.58554e-30	C. ichangensis	C. medica, C. maxima, C. sinensis
Category 2	Ci064450.1			20	1.34036e-31	3.76875e-30	C. ichangensis	C. medica, C. maxima, C. sinensis
Category 2	Ci250120.1			16	1.46674e-31	3.969e-30	C. ichangensis	C. medica, C. maxima, C. sinensis
Category 2	Ci013820.1			16	2.46663e-31	6.4125e-30	C. ichangensis	C. medica, C. maxima, C. sinensis
Category 2	Ci009620.1			23	3.29603e-31	8.25e-30	C. ichangensis	C. medica, C. maxima, C. sinensis
Category 2	Ci214190.1			26	4.30136e-31	1.03661e-29	C. ichangensis	C. medica, C. maxima, C. sinensis
Category 2	Ci105720.1			24	5.56115e-31	1.29414e-29	C. ichangensis	C. medica, C. maxima, C. sinensis
Category 2	Ci261870.1			15	6.40891e-31	1.44225e-29	C. ichangensis	C. medica, C. maxima, C. sinensis
Category 2	Ci115760.1			17	1.20481e-30	2.6129e-29	C. ichangensis	C. medica, C. maxima, C. sinensis
Category 2	Ci094590.1			24	1.54322e-30	3.24844e-29	C. ichangensis	C. medica, C. maxima, C. sinensis
Category 2	Ci053130.1			22	1.75473e-30	3.57955e-29	C. ichangensis	C. medica, C. maxima, C. sinensis
Category 2	Ci170070.1			12	1.90376e-30	3.77206e-29	C. ichangensis	C. medica, C. maxima, C. sinensis
Category 2	Ci237680.1			9	2.21265e-30	4.26214e-29	C. ichangensis	C. medica, C. maxima, C. sinensis
Category 2	Ci163670.1			19	2.98727e-29	5.60625e-28	C. ichangensis	C. medica, C. maxima, C. sinensis
Category 2	Ci044350.1			43	5.14739e-29	9.39527e-28	C. ichangensis	C. medica, C. maxima, C. sinensis
Category 2	Ci236200.1			26	5.37213e-29	9.53882e-28	C. ichangensis	C. medica, C. maxima, C. sinensis
Category 2	Ci227260.1			15	6.4705e-29	1.11981e-27	C. ichangensis	C. medica, C. maxima, C. sinensis
Category 2	Ci302790.1			14	7.39296e-29	1.24706e-27	C. ichangensis	C. medica, C. maxima, C. sinensis
Category 2	Ci244690.1			9	1.52422e-28	2.50244e-27	C. ichangensis	C. medica, C. maxima, C. sinensis
Category 2	Ci192450.1			7	2.28106e-28	3.64186e-27	C. ichangensis	C. medica, C. maxima, C. sinensis
Category 2	Ci105270.1			12	2.32073e-28	3.64186e-27	C. ichangensis	C. medica, C. maxima, C. sinensis
Category 2	Ci236390.1			19	2.38436e-28	3.65114e-27	C. ichangensis	C. medica, C. maxima, C. sinensis
Category 2	Ci031710.1			20	5.75509e-28	8.64e-27	C. ichangensis	C. medica, C. maxima, C. sinensis
Category 2	Ci111830.1			17	6.95111e-28	1.01984e-26	C. ichangensis	C. medica, C. maxima, C. sinensis
Category 2	Ci243970.2			18	9.52417e-28	1.36723e-26	C. ichangensis	C. medica, C. maxima, C. sinensis
Category 2	Ci198350.1			24	6.52099e-27	9.16875e-26	C. ichangensis	C. medica, C. maxima, C. sinensis
Category 2	Ci142760.1			16	8.47425e-27	1.16679e-25	C. ichangensis	C. medica, C. maxima, C. sinensis
Category 2	Ci174570.1			11	1.93798e-26	2.619e-25	C. ichangensis	C. medica, C. maxima, C. sinensis
Category 2	Ci264280.1			3	4.75116e-26	6.28677e-25	C. ichangensis	C. medica, C. maxima, C. sinensis
Category 2	Ci081680.1			17	5.99947e-26	7.78846e-25	C. ichangensis	C. medica, C. maxima, C. sinensis
Category 2	Ci037760.1			26	1.01985e-25	1.29906e-24	C. ichangensis	C. medica, C. maxima, C. sinensis
Category 2	Ci272720.1			13	1.51719e-25	1.86545e-24	C. ichangensis	C. medica, C. maxima, C. sinensis
Category 2	Ci194680.1			11	1.52336e-25	1.86545e-24	C. ichangensis	C. medica, C. maxima, C. sinensis
Category 2	Ci223160.2			39	2.20136e-25	2.65179e-24	C. ichangensis	C. medica, C. maxima, C. sinensis
Category 2	Ci023460.1			23	2.43924e-25	2.88947e-24	C. ichangensis	C. medica, C. maxima, C. sinensis
Category 2	Ci026870.2			11	5.90264e-25	6.86638e-24	C. ichangensis	C. medica, C. maxima, C. sinensis
Category 2	Ci073490.1			16	6.24754e-25	7.15042e-24	C. ichangensis	C. medica, C. maxima, C. sinensis
Category 2	Ci088620.1			8	6.46719e-25	7.27875e-24	C. ichangensis	C. medica, C. maxima, C. sinensis
Category 2	Ci170930.1			11	6.70393e-25	7.41393e-24	C. ichangensis	C. medica, C. maxima, C. sinensis
Category 2	Ci206650.1			36	9.47674e-25	1.0321e-23	C. ichangensis	C. medica, C. maxima, C. sinensis
Category 2	Ci208570.1			2	1.15125e-24	1.23214e-23	C. ichangensis	C. medica, C. maxima, C. sinensis
Category 2	Ci095000.1			17	1.39622e-24	1.47656e-23	C. ichangensis	C. medica, C. maxima, C. sinensis
Category 2	Ci165000.1			8	1.49669e-24	1.55769e-23	C. ichangensis	C. medica, C. maxima, C. sinensis
Category 2	Ci135520.1			2	1.63358e-24	1.66705e-23	C. ichangensis	C. medica, C. maxima, C. sinensis
Category 2	Ci065340.1			15	2.04163e-24	2.05522e-23	C. ichangensis	C. medica, C. maxima, C. sinensis
Category 2	Ci073320.1			14	2.82441e-24	2.77826e-23	C. ichangensis	C. medica, C. maxima, C. sinensis
Category 2	Ci051550.1			8	2.8379e-24	2.77826e-23	C. ichangensis	C. medica, C. maxima, C. sinensis
Category 2	Ci246270.1			9	5.59645e-24	5.4e-23	C. ichangensis	C. medica, C. maxima, C. sinensis
Category 2	Ci279220.1			10	6.16455e-24	5.85634e-23	C. ichangensis	C. medica, C. maxima, C. sinensis
Category 2	Ci129660.2			15	9.17534e-24	8.60625e-23	C. ichangensis	C. medica, C. maxima, C. sinensis
Category 2	Ci189350.3			13	1.39167e-23	1.28527e-22	C. ichangensis	C. medica, C. maxima, C. sinensis
Category 2	Ci066170.1			7	1.49648e-23	1.36824e-22	C. ichangensis	C. medica, C. maxima, C. sinensis
Category 2	Ci206890.1			10	1.64833e-23	1.485e-22	C. ichangensis	C. medica, C. maxima, C. sinensis
Category 2	Ci232130.1			8	4.18429e-23	3.7125e-22	C. ichangensis	C. medica, C. maxima, C. sinensis
Category 2	Ci053770.1			8	4.47774e-23	3.92727e-22	C. ichangensis	C. medica, C. maxima, C. sinensis
Category 2	Ci190280.1			23	5.76463e-23	4.98462e-22	C. ichangensis	C. medica, C. maxima, C. sinensis
Category 2	Ci177210.1			30	5.91331e-23	5.04968e-22	C. ichangensis	C. medica, C. maxima, C. sinensis
Category 2	Ci123750.1			16	7.12529e-23	6.01594e-22	C. ichangensis	C. medica, C. maxima, C. sinensis
Category 2	Ci158410.1			19	1.23062e-22	1.025e-21	C. ichangensis	C. medica, C. maxima, C. sinensis
Category 2	Ci235670.2			11	2.52058e-22	2.07439e-21	C. ichangensis	C. medica, C. maxima, C. sinensis
Category 2	Ci049820.1			14	2.83331e-22	2.28214e-21	C. ichangensis	C. medica, C. maxima, C. sinensis
Category 2	Ci145320.1			11	2.83816e-22	2.28214e-21	C. ichangensis	C. medica, C. maxima, C. sinensis
Category 2	Ci094490.1			28	3.14727e-22	2.50147e-21	C. ichangensis	C. medica, C. maxima, C. sinensis
Category 2	Ci001690.1			11	3.44874e-22	2.70785e-21	C. ichangensis	C. medica, C. maxima, C. sinensis
Category 2	Ci134830.1			10	5.39887e-22	4.18966e-21	C. ichangensis	C. medica, C. maxima, C. sinensis
Category 2	Ci019500.1			13	8.15852e-22	6.25909e-21	C. ichangensis	C. medica, C. maxima, C. sinensis
Category 2	Ci271970.1			10	8.59484e-22	6.51489e-21	C. ichangensis	C. medica, C. maxima, C. sinensis
Category 2	Ci100110.1			17	9.29375e-22	6.9675e-21	C. ichangensis	C. medica, C. maxima, C. sinensis
Category 2	Ci034060.1			13	1.09656e-21	8.15934e-21	C. ichangensis	C. medica, C. maxima, C. sinensis
Category 2	Ci149620.1			9	1.99354e-21	1.46005e-20	C. ichangensis	C. medica, C. maxima, C. sinensis
Category 2	Ci098070.1			7	2.62992e-21	1.90887e-20	C. ichangensis	C. medica, C. maxima, C. sinensis
Category 2	Ci251130.1			5	2.83735e-21	2.03936e-20	C. ichangensis	C. medica, C. maxima, C. sinensis
Category 2	Ci081200.1			9	3.21374e-21	2.27813e-20	C. ichangensis	C. medica, C. maxima, C. sinensis
Category 2	Ci143300.1			11	3.23936e-21	2.27813e-20	C. ichangensis	C. medica, C. maxima, C. sinensis
Category 2	Ci140800.1			10	3.63118e-21	2.52603e-20	C. ichangensis	C. medica, C. maxima, C. sinensis
Category 2	Ci085060.2			13	4.50981e-21	3.10638e-20	C. ichangensis	C. medica, C. maxima, C. sinensis
Category 2	Ci058450.1			6	5.57135e-21	3.79773e-20	C. ichangensis	C. medica, C. maxima, C. sinensis
Category 2	Ci178060.1			15	6.14304e-21	4.1445e-20	C. ichangensis	C. medica, C. maxima, C. sinensis
Category 2	Ci189590.1			23	7.152e-21	4.77846e-20	C. ichangensis	C. medica, C. maxima, C. sinensis
Category 2	Ci240800.1			15	9.18812e-21	6.08162e-20	C. ichangensis	C. medica, C. maxima, C. sinensis
Category 2	Ci217570.1			17	1.66691e-20	1.09442e-19	C. ichangensis	C. medica, C. maxima, C. sinensis
Category 2	Ci080360.1			17	1.97371e-20	1.27861e-19	C. ichangensis	C. medica, C. maxima, C. sinensis
Category 2	Ci232430.1			10	3.69617e-20	2.37857e-19	C. ichangensis	C. medica, C. maxima, C. sinensis
Category 2	Ci028950.1			20	3.73873e-20	2.3816e-19	C. ichangensis	C. medica, C. maxima, C. sinensis
Category 2	Ci127630.5			40	5.38021e-20	3.39393e-19	C. ichangensis	C. medica, C. maxima, C. sinensis
Category 2	Ci052670.3			54	5.57171e-20	3.48125e-19	C. ichangensis	C. medica, C. maxima, C. sinensis
Category 2	Ci143960.1			10	8.22074e-20	5.09037e-19	C. ichangensis	C. medica, C. maxima, C. sinensis
Category 2	Ci119970.1			11	1.79707e-19	1.10454e-18	C. ichangensis	C. medica, C. maxima, C. sinensis
Category 2	Ci072780.1			2	2.45349e-19	1.48987e-18	C. ichangensis	C. medica, C. maxima, C. sinensis
Category 2	Ci135550.1			9	3.14227e-19	1.89241e-18	C. ichangensis	C. medica, C. maxima, C. sinensis
Category 2	Ci074330.1			2	5.06381e-19	3.02257e-18	C. ichangensis	C. medica, C. maxima, C. sinensis
Category 2	Ci261460.1			10	5.2329e-19	3.09671e-18	C. ichangensis	C. medica, C. maxima, C. sinensis
Category 2	Ci119250.1			12	5.55401e-19	3.25761e-18	C. ichangensis	C. medica, C. maxima, C. sinensis
Category 2	Ci022410.1			16	6.12283e-19	3.56121e-18	C. ichangensis	C. medica, C. maxima, C. sinensis
Category 2	Ci134080.1			6	6.7058e-19	3.87115e-18	C. ichangensis	C. medica, C. maxima, C. sinensis
Category 2	Ci174640.1			15	7.1893e-19	4.11292e-18	C. ichangensis	C. medica, C. maxima, C. sinensis
Category 2	Ci019980.1			16	7.8864e-19	4.47542e-18	C. ichangensis	C. medica, C. maxima, C. sinensis
Category 2	Ci205300.1			13	8.93731e-19	5.02875e-18	C. ichangensis	C. medica, C. maxima, C. sinensis
Category 2	Ci113940.1			13	1.23629e-18	6.91736e-18	C. ichangensis	C. medica, C. maxima, C. sinensis
Category 2	Ci016110.2			19	1.33418e-18	7.35861e-18	C. ichangensis	C. medica, C. maxima, C. sinensis
Category 2	Ci283760.1			11	1.36661e-18	7.51829e-18	C. ichangensis	C. medica, C. maxima, C. sinensis
Category 2	Ci197230.1			13	2.07154e-18	1.12681e-17	C. ichangensis	C. medica, C. maxima, C. sinensis
Category 2	Ci165270.1			7	2.1914e-18	1.1826e-17	C. ichangensis	C. medica, C. maxima, C. sinensis
Category 2	Ci115800.3			11	2.3335e-18	1.24821e-17	C. ichangensis	C. medica, C. maxima, C. sinensis
Category 2	Ci247570.1			14	2.34912e-18	1.24902e-17	C. ichangensis	C. medica, C. maxima, C. sinensis
Category 2	Ci006990.1			7	2.366e-18	1.2498e-17	C. ichangensis	C. medica, C. maxima, C. sinensis
Category 2	Ci077700.1			11	2.57827e-18	1.35e-17	C. ichangensis	C. medica, C. maxima, C. sinensis
Category 2	Ci056390.1			10	2.92631e-18	1.52135e-17	C. ichangensis	C. medica, C. maxima, C. sinensis
Category 2	Ci104740.2			5	3.66123e-18	1.88588e-17	C. ichangensis	C. medica, C. maxima, C. sinensis
Category 2	Ci086950.1			22	4.03928e-18	2.06591e-17	C. ichangensis	C. medica, C. maxima, C. sinensis
Category 2	Ci083780.1			36	4.46697e-18	2.26861e-17	C. ichangensis	C. medica, C. maxima, C. sinensis
Category 2	Ci076150.1			5	4.63561e-18	2.33731e-17	C. ichangensis	C. medica, C. maxima, C. sinensis
Category 2	Ci142390.3			11	4.97119e-18	2.485e-17	C. ichangensis	C. medica, C. maxima, C. sinensis
Category 2	Ci081140.1			9	6.88586e-18	3.41967e-17	C. ichangensis	C. medica, C. maxima, C. sinensis
Category 2	Ci161320.1			2	7.40462e-18	3.64599e-17	C. ichangensis	C. medica, C. maxima, C. sinensis
Category 2	Ci107830.1			6	8.53153e-18	4.17228e-17	C. ichangensis	C. medica, C. maxima, C. sinensis
Category 2	Ci264410.1			12	1.14869e-17	5.58453e-17	C. ichangensis	C. medica, C. maxima, C. sinensis
Category 2	Ci040770.1			49	1.34235e-17	6.46071e-17	C. ichangensis	C. medica, C. maxima, C. sinensis
Category 2	Ci141120.1			19	1.36206e-17	6.51064e-17	C. ichangensis	C. medica, C. maxima, C. sinensis
Category 2	Ci223600.2			12	1.44742e-17	6.89261e-17	C. ichangensis	C. medica, C. maxima, C. sinensis
Category 2	Ci231150.1			10	1.70393e-17	8.02448e-17	C. ichangensis	C. medica, C. maxima, C. sinensis
Category 2	Ci124590.2			15	1.77821e-17	8.33276e-17	C. ichangensis	C. medica, C. maxima, C. sinensis
Category 2	Ci297960.1			7	1.79274e-17	8.33276e-17	C. ichangensis	C. medica, C. maxima, C. sinensis
Category 2	Ci247480.1			8	1.99779e-17	9.24658e-17	C. ichangensis	C. medica, C. maxima, C. sinensis
Category 2	Ci256270.1			6	2.05944e-17	9.45918e-17	C. ichangensis	C. medica, C. maxima, C. sinensis
Category 2	Ci064050.1			33	2.08166e-17	9.48649e-17	C. ichangensis	C. medica, C. maxima, C. sinensis
Category 2	Ci081310.1			44	2.17145e-17	9.83054e-17	C. ichangensis	C. medica, C. maxima, C. sinensis
Category 2	Ci164730.1			6	2.28805e-17	1.0305e-16	C. ichangensis	C. medica, C. maxima, C. sinensis
Category 2	Ci017280.1			14	2.6485e-17	1.1846e-16	C. ichangensis	C. medica, C. maxima, C. sinensis
Category 2	Ci283460.1			11	3.34103e-17	1.48322e-16	C. ichangensis	C. medica, C. maxima, C. sinensis
Category 2	Ci216190.2			6	3.87842e-17	1.71176e-16	C. ichangensis	C. medica, C. maxima, C. sinensis
Category 2	Ci284110.1			10	4.527e-17	1.98555e-16	C. ichangensis	C. medica, C. maxima, C. sinensis
Category 2	Ci045320.1			6	5.53692e-17	2.41258e-16	C. ichangensis	C. medica, C. maxima, C. sinensis
Category 2	Ci061800.1			7	7.18053e-17	3.10673e-16	C. ichangensis	C. medica, C. maxima, C. sinensis
Category 2	Ci084580.1			2	8.24855e-17	3.54697e-16	C. ichangensis	C. medica, C. maxima, C. sinensis
Category 2	Ci105880.1			10	8.45012e-17	3.60997e-16	C. ichangensis	C. medica, C. maxima, C. sinensis
Category 2	Ci270340.1			6	8.64079e-17	3.66792e-16	C. ichangensis	C. medica, C. maxima, C. sinensis
Category 2	Ci107030.1			20	9.43211e-17	3.97828e-16	C. ichangensis	C. medica, C. maxima, C. sinensis
Category 2	Ci207950.1			5	9.51236e-17	3.98711e-16	C. ichangensis	C. medica, C. maxima, C. sinensis
Category 2	Ci047680.1			6	1.0265e-16	4.29167e-16	C. ichangensis	C. medica, C. maxima, C. sinensis
Category 2	Ci071290.2			8	1.30832e-16	5.42485e-16	C. ichangensis	C. medica, C. maxima, C. sinensis
Category 2	Ci277250.1			7	1.39786e-16	5.7622e-16	C. ichangensis	C. medica, C. maxima, C. sinensis
Category 2	Ci025460.2.1			9	1.43793e-16	5.89091e-16	C. ichangensis	C. medica, C. maxima, C. sinensis
Category 2	Ci096600.2			7	1.73438e-16	7.03464e-16	C. ichangensis	C. medica, C. maxima, C. sinensis
Category 2	Ci088640.1			9	1.87605e-16	7.5988e-16	C. ichangensis	C. medica, C. maxima, C. sinensis
Category 2	Ci212610.1			9	2.01247e-16	8.07589e-16	C. ichangensis	C. medica, C. maxima, C. sinensis
Category 2	Ci081250.1			10	2.04476e-16	8.14793e-16	C. ichangensis	C. medica, C. maxima, C. sinensis
Category 2	Ci302430.1			8	2.1632e-16	8.57647e-16	C. ichangensis	C. medica, C. maxima, C. sinensis
Category 2	Ci101150.1			11	2.32954e-16	9.19737e-16	C. ichangensis	C. medica, C. maxima, C. sinensis
Category 2	Ci160480.1			27	2.40002e-16	9.4186e-16	C. ichangensis	C. medica, C. maxima, C. sinensis
Category 2	Ci100450.1			8	2.84177e-16	1.10809e-15	C. ichangensis	C. medica, C. maxima, C. sinensis
Category 2	Ci168200.1			9	3.12946e-16	1.21422e-15	C. ichangensis	C. medica, C. maxima, C. sinensis
Category 2	Ci081080.4			26	3.75755e-16	1.45029e-15	C. ichangensis	C. medica, C. maxima, C. sinensis
Category 2	Ci039970.2			5	4.57599e-16	1.75653e-15	C. ichangensis	C. medica, C. maxima, C. sinensis
Category 2	Ci250970.1			10	4.7098e-16	1.79619e-15	C. ichangensis	C. medica, C. maxima, C. sinensis
Category 2	Ci072830.1			8	5.26119e-16	1.99466e-15	C. ichangensis	C. medica, C. maxima, C. sinensis
Category 2	Ci101670.1			6	6.1925e-16	2.33422e-15	C. ichangensis	C. medica, C. maxima, C. sinensis
Category 2	Ci073510.1			4	6.3258e-16	2.37375e-15	C. ichangensis	C. medica, C. maxima, C. sinensis
Category 2	Ci143590.1			13	6.4292e-16	2.39793e-15	C. ichangensis	C. medica, C. maxima, C. sinensis
Category 2	Ci076650.2			6	6.46774e-16	2.39959e-15	C. ichangensis	C. medica, C. maxima, C. sinensis
Category 2	Ci105000.1			8	6.57642e-16	2.42705e-15	C. ichangensis	C. medica, C. maxima, C. sinensis
Category 2	Ci091880.1			5	7.1255e-16	2.61562e-15	C. ichangensis	C. medica, C. maxima, C. sinensis
Category 2	Ci102570.1			7	7.77716e-16	2.82339e-15	C. ichangensis	C. medica, C. maxima, C. sinensis
Category 2	Ci160410.1			5	7.77863e-16	2.82339e-15	C. ichangensis	C. medica, C. maxima, C. sinensis
Category 2	Ci261650.2			9	7.98496e-16	2.88048e-15	C. ichangensis	C. medica, C. maxima, C. sinensis
Category 2	Ci050090.1			7	1.00583e-15	3.60714e-15	C. ichangensis	C. medica, C. maxima, C. sinensis
Category 2	Ci044450.1			12	1.01374e-15	3.60714e-15	C. ichangensis	C. medica, C. maxima, C. sinensis
Category 2	Ci048110.1			7	1.05003e-15	3.73026e-15	C. ichangensis	C. medica, C. maxima, C. sinensis
Category 2	Ci198500.1			9	1.10884e-15	3.92278e-15	C. ichangensis	C. medica, C. maxima, C. sinensis
Category 2	Ci205000.1			10	1.2475e-15	4.39453e-15	C. ichangensis	C. medica, C. maxima, C. sinensis
Category 2	Ci000420.3			7	1.32295e-15	4.61658e-15	C. ichangensis	C. medica, C. maxima, C. sinensis
Category 2	Ci229100.1			3	1.60693e-15	5.6018e-15	C. ichangensis	C. medica, C. maxima, C. sinensis
Category 2	Ci231070.1			6	1.82352e-15	6.3e-15	C. ichangensis	C. medica, C. maxima, C. sinensis
Category 2	Ci161930.1			7	1.87162e-15	6.44005e-15	C. ichangensis	C. medica, C. maxima, C. sinensis
Category 2	Ci286800.1			5	1.89764e-15	6.51015e-15	C. ichangensis	C. medica, C. maxima, C. sinensis
Category 2	Ci166280.1			40	2.15942e-15	7.36364e-15	C. ichangensis	C. medica, C. maxima, C. sinensis
Category 2	Ci121910.1			7	2.38833e-15	8.10678e-15	C. ichangensis	C. medica, C. maxima, C. sinensis
Category 2	Ci216430.1			8	3.07596e-15	1.0395e-14	C. ichangensis	C. medica, C. maxima, C. sinensis
Category 2	Ci106030.1			12	3.14858e-15	1.05784e-14	C. ichangensis	C. medica, C. maxima, C. sinensis
Category 2	Ci187360.1			9	3.26811e-15	1.0927e-14	C. ichangensis	C. medica, C. maxima, C. sinensis
Category 2	Ci093740.1			5	3.60052e-15	1.19704e-14	C. ichangensis	C. medica, C. maxima, C. sinensis
Category 2	Ci255990.2			7	4.04764e-15	1.34007e-14	C. ichangensis	C. medica, C. maxima, C. sinensis
Category 2	Ci191900.1			7	4.45026e-15	1.46524e-14	C. ichangensis	C. medica, C. maxima, C. sinensis
Category 2	Ci057310.1			8	4.81521e-15	1.57937e-14	C. ichangensis	C. medica, C. maxima, C. sinensis
Category 2	Ci224280.1			5	4.87308e-15	1.58804e-14	C. ichangensis	C. medica, C. maxima, C. sinensis
Category 2	Ci164850.1			12	5.12228e-15	1.66154e-14	C. ichangensis	C. medica, C. maxima, C. sinensis
Category 2	Ci114620.1			7	9.69005e-15	3.12955e-14	C. ichangensis	C. medica, C. maxima, C. sinensis
Category 2	Ci136200.1			8	1.17101e-14	3.76071e-14	C. ichangensis	C. medica, C. maxima, C. sinensis
Category 2	Ci066420.1			11	1.17967e-14	3.77488e-14	C. ichangensis	C. medica, C. maxima, C. sinensis
Category 2	Ci115540.1			10	1.35455e-14	4.29835e-14	C. ichangensis	C. medica, C. maxima, C. sinensis
Category 2	Ci036570.1			12	1.49454e-14	4.72183e-14	C. ichangensis	C. medica, C. maxima, C. sinensis
Category 2	Ci109680.1			9	1.54426e-14	4.85748e-14	C. ichangensis	C. medica, C. maxima, C. sinensis
Category 2	Ci122550.1			6	2.20415e-14	6.90698e-14	C. ichangensis	C. medica, C. maxima, C. sinensis
Category 2	Ci041930.1			5	2.2154e-14	6.9375e-14	C. ichangensis	C. medica, C. maxima, C. sinensis
Category 2	Ci070570.1			8	2.47309e-14	7.68318e-14	C. ichangensis	C. medica, C. maxima, C. sinensis
Category 2	Ci121320.1			19	2.60726e-14	8.08142e-14	C. ichangensis	C. medica, C. maxima, C. sinensis
Category 2	Ci194860.1			25	2.8818e-14	8.87671e-14	C. ichangensis	C. medica, C. maxima, C. sinensis
Category 2	Ci311140.1			5	3.65189e-14	1.11989e-13	C. ichangensis	C. medica, C. maxima, C. sinensis
Category 2	Ci212730.1			9	4.60528e-14	1.40803e-13	C. ichangensis	C. medica, C. maxima, C. sinensis
Category 2	Ci000780.1			7	4.98102e-14	1.51419e-13	C. ichangensis	C. medica, C. maxima, C. sinensis
Category 2	Ci211150.1			4	6.14551e-14	1.85625e-13	C. ichangensis	C. medica, C. maxima, C. sinensis
Category 2	Ci004240.2			3	6.16006e-14	1.85625e-13	C. ichangensis	C. medica, C. maxima, C. sinensis
Category 2	Ci043920.1			7	6.31051e-14	1.893e-13	C. ichangensis	C. medica, C. maxima, C. sinensis
Category 2	Ci057800.1			5	6.73013e-14	2.01007e-13	C. ichangensis	C. medica, C. maxima, C. sinensis
Category 2	Ci127780.1			2	6.88072e-14	2.04582e-13	C. ichangensis	C. medica, C. maxima, C. sinensis
Category 2	Ci001520.3			21	7.03267e-14	2.08125e-13	C. ichangensis	C. medica, C. maxima, C. sinensis
Category 2	Ci117900.1			3	7.08821e-14	2.08985e-13	C. ichangensis	C. medica, C. maxima, C. sinensis
Category 2	Ci174690.1			7	7.21884e-14	2.11891e-13	C. ichangensis	C. medica, C. maxima, C. sinensis
Category 2	Ci177240.1			16	7.92917e-14	2.31721e-13	C. ichangensis	C. medica, C. maxima, C. sinensis
Category 2	Ci263630.1			4	8.06191e-14	2.34504e-13	C. ichangensis	C. medica, C. maxima, C. sinensis
Category 2	Ci248400.1			3	8.38351e-14	2.42768e-13	C. ichangensis	C. medica, C. maxima, C. sinensis
Category 2	Ci132050.1			23	9.49775e-14	2.74039e-13	C. ichangensis	C. medica, C. maxima, C. sinensis
Category 2	Ci203670.1			4	9.69674e-14	2.78617e-13	C. ichangensis	C. medica, C. maxima, C. sinensis
Category 2	Ci250720.2			14	1.10969e-13	3.17479e-13	C. ichangensis	C. medica, C. maxima, C. sinensis
Category 2	Ci086440.1			7	1.18079e-13	3.36076e-13	C. ichangensis	C. medica, C. maxima, C. sinensis
Category 2	Ci118830.1			12	1.26959e-13	3.60189e-13	C. ichangensis	C. medica, C. maxima, C. sinensis
Category 2	Ci253340.2			3	1.32139e-13	3.72803e-13	C. ichangensis	C. medica, C. maxima, C. sinensis
Category 2	Ci102300.1			10	1.3674e-13	3.85312e-13	C. ichangensis	C. medica, C. maxima, C. sinensis
Category 2	Ci005300.1			15	1.42465e-13	3.97718e-13	C. ichangensis	C. medica, C. maxima, C. sinensis
Category 2	Ci197280.1			13	1.4674e-13	4.10021e-13	C. ichangensis	C. medica, C. maxima, C. sinensis
Category 2	Ci182380.1			4	1.56816e-13	4.36111e-13	C. ichangensis	C. medica, C. maxima, C. sinensis
Category 2	Ci031520.1			3	1.64539e-13	4.56455e-13	C. ichangensis	C. medica, C. maxima, C. sinensis
Category 2	Ci151880.1			6	1.65792e-13	4.57347e-13	C. ichangensis	C. medica, C. maxima, C. sinensis
Category 2	Ci303510.1			10	1.7091e-13	4.69207e-13	C. ichangensis	C. medica, C. maxima, C. sinensis
Category 2	Ci191910.1			5	1.8006e-13	4.91903e-13	C. ichangensis	C. medica, C. maxima, C. sinensis
Category 2	Ci181020.2			11	1.91066e-13	5.19859e-13	C. ichangensis	C. medica, C. maxima, C. sinensis
Category 2	Ci025350.1			5	1.96804e-13	5.34036e-13	C. ichangensis	C. medica, C. maxima, C. sinensis
Category 2	Ci026890.1			6	2.49564e-13	6.75e-13	C. ichangensis	C. medica, C. maxima, C. sinensis
Category 2	Ci047190.1			2	2.52067e-13	6.77689e-13	C. ichangensis	C. medica, C. maxima, C. sinensis
Category 2	Ci231810.1			3	2.70433e-13	7.23214e-13	C. ichangensis	C. medica, C. maxima, C. sinensis
Category 2	Ci141350.3			4	3.08468e-13	8.21739e-13	C. ichangensis	C. medica, C. maxima, C. sinensis
Category 2	Ci045570.3			4	3.70903e-13	9.85925e-13	C. ichangensis	C. medica, C. maxima, C. sinensis
Category 2	Ci278990.1			13	4.3151e-13	1.14353e-12	C. ichangensis	C. medica, C. maxima, C. sinensis
Category 2	Ci163240.1			15	4.66158e-13	1.22871e-12	C. ichangensis	C. medica, C. maxima, C. sinensis
Category 2	Ci019680.1			3	4.88001e-13	1.28171e-12	C. ichangensis	C. medica, C. maxima, C. sinensis
Category 2	Ci094230.1			7	5.33457e-13	1.39448e-12	C. ichangensis	C. medica, C. maxima, C. sinensis
Category 2	Ci229710.1			4	5.48997e-13	1.43079e-12	C. ichangensis	C. medica, C. maxima, C. sinensis
Category 2	Ci105350.1			2	5.69133e-13	1.47721e-12	C. ichangensis	C. medica, C. maxima, C. sinensis
Category 2	Ci199870.1			9	7.53388e-13	1.94741e-12	C. ichangensis	C. medica, C. maxima, C. sinensis
Category 2	Ci153140.3			5	8.01964e-13	2.06622e-12	C. ichangensis	C. medica, C. maxima, C. sinensis
Category 2	Ci287660.1			6	8.25667e-13	2.11996e-12	C. ichangensis	C. medica, C. maxima, C. sinensis
Category 2	Ci042030.1			9	8.54299e-13	2.18352e-12	C. ichangensis	C. medica, C. maxima, C. sinensis
Category 2	Ci100500.2			10	1.02723e-12	2.62359e-12	C. ichangensis	C. medica, C. maxima, C. sinensis
Category 2	Ci127540.1			8	1.1971e-12	3.04511e-12	C. ichangensis	C. medica, C. maxima, C. sinensis
Category 2	Ci154180.1			11	1.24467e-12	3.13483e-12	C. ichangensis	C. medica, C. maxima, C. sinensis
Category 2	Ci007330.1			3	1.46209e-12	3.67724e-12	C. ichangensis	C. medica, C. maxima, C. sinensis
Category 2	Ci264000.1			14	1.52105e-12	3.81413e-12	C. ichangensis	C. medica, C. maxima, C. sinensis
Category 2	Ci248280.1			3	1.74414e-12	4.35e-12	C. ichangensis	C. medica, C. maxima, C. sinensis
Category 2	Ci104840.1			3	1.78992e-12	4.45849e-12	C. ichangensis	C. medica, C. maxima, C. sinensis
Category 2	Ci249470.1			9	1.83137e-12	4.54136e-12	C. ichangensis	C. medica, C. maxima, C. sinensis
Category 2	Ci126050.1			18	1.86192e-12	4.5989e-12	C. ichangensis	C. medica, C. maxima, C. sinensis
Category 2	Ci183660.1			3	2.03514e-12	5.02555e-12	C. ichangensis	C. medica, C. maxima, C. sinensis
Category 2	Ci073500.1			3	2.07312e-12	5.08091e-12	C. ichangensis	C. medica, C. maxima, C. sinensis
Category 2	Ci166730.1			7	2.21237e-12	5.40489e-12	C. ichangensis	C. medica, C. maxima, C. sinensis
Category 2	Ci000050.1			7	2.55363e-12	6.2139e-12	C. ichangensis	C. medica, C. maxima, C. sinensis
Category 2	Ci028310.1			10	2.82333e-12	6.84712e-12	C. ichangensis	C. medica, C. maxima, C. sinensis
Category 2	Ci113700.1			4	2.85088e-12	6.89516e-12	C. ichangensis	C. medica, C. maxima, C. sinensis
Category 2	Ci128460.1			5	2.86828e-12	6.91875e-12	C. ichangensis	C. medica, C. maxima, C. sinensis
Category 2	Ci087050.1			6	3.04228e-12	7.30249e-12	C. ichangensis	C. medica, C. maxima, C. sinensis
Category 2	Ci061090.1			15	3.53464e-12	8.44947e-12	C. ichangensis	C. medica, C. maxima, C. sinensis
Category 2	Ci026730.1			4	3.56052e-12	8.49117e-12	C. ichangensis	C. medica, C. maxima, C. sinensis
Category 2	Ci113920.1			6	4.29572e-12	1.02201e-11	C. ichangensis	C. medica, C. maxima, C. sinensis
Category 2	Ci006520.1			9	4.88904e-12	1.15816e-11	C. ichangensis	C. medica, C. maxima, C. sinensis
Category 2	Ci058940.1			7	5.15981e-12	1.21783e-11	C. ichangensis	C. medica, C. maxima, C. sinensis
Category 2	Ci209600.1			26	5.38059e-12	1.26533e-11	C. ichangensis	C. medica, C. maxima, C. sinensis
Category 2	Ci182640.2			1	5.46245e-12	1.27969e-11	C. ichangensis	C. medica, C. maxima, C. sinensis
Category 2	Ci072380.1			3	5.9415e-12	1.38737e-11	C. ichangensis	C. medica, C. maxima, C. sinensis
Category 2	Ci029840.1			5	6.14119e-12	1.42628e-11	C. ichangensis	C. medica, C. maxima, C. sinensis
Category 2	Ci033650.1			7	6.15696e-12	1.42628e-11	C. ichangensis	C. medica, C. maxima, C. sinensis
Category 2	Ci167330.1			13	6.17225e-12	1.42628e-11	C. ichangensis	C. medica, C. maxima, C. sinensis
Category 2	Ci012710.1			3	6.26222e-12	1.44215e-11	C. ichangensis	C. medica, C. maxima, C. sinensis
Category 2	Ci187310.1			4	6.82935e-12	1.56811e-11	C. ichangensis	C. medica, C. maxima, C. sinensis
Category 2	Ci070340.1			3	8.42139e-12	1.92661e-11	C. ichangensis	C. medica, C. maxima, C. sinensis
Category 2	Ci195240.1			5	8.4951e-12	1.93834e-11	C. ichangensis	C. medica, C. maxima, C. sinensis
Category 2	Ci241100.1			15	9.70841e-12	2.20682e-11	C. ichangensis	C. medica, C. maxima, C. sinensis
Category 2	Ci148520.1			8	1.09439e-11	2.46896e-11	C. ichangensis	C. medica, C. maxima, C. sinensis
Category 2	Ci177090.1			3	1.12348e-11	2.52843e-11	C. ichangensis	C. medica, C. maxima, C. sinensis
Category 2	Ci094010.1			7	1.21001e-11	2.7225e-11	C. ichangensis	C. medica, C. maxima, C. sinensis
Category 2	Ci002280.1			4	1.32616e-11	2.98256e-11	C. ichangensis	C. medica, C. maxima, C. sinensis
Category 2	Ci109690.1			2	1.50058e-11	3.35265e-11	C. ichangensis	C. medica, C. maxima, C. sinensis
Category 2	Ci168480.1			10	2.52603e-11	5.63614e-11	C. ichangensis	C. medica, C. maxima, C. sinensis
Category 2	Ci205520.1			8	2.66017e-11	5.90625e-11	C. ichangensis	C. medica, C. maxima, C. sinensis
Category 2	Ci039590.1			3	2.76728e-11	6.13033e-11	C. ichangensis	C. medica, C. maxima, C. sinensis
Category 2	Ci162580.1			4	2.8284e-11	6.24265e-11	C. ichangensis	C. medica, C. maxima, C. sinensis
Category 2	Ci224070.1			2	3.02738e-11	6.66205e-11	C. ichangensis	C. medica, C. maxima, C. sinensis
Category 2	Ci019790.2			5	3.07217e-11	6.72808e-11	C. ichangensis	C. medica, C. maxima, C. sinensis
Category 2	Ci036530.1			5	3.44683e-11	7.53641e-11	C. ichangensis	C. medica, C. maxima, C. sinensis
Category 2	Ci099470.1			3	3.61771e-11	7.88226e-11	C. ichangensis	C. medica, C. maxima, C. sinensis
Category 2	Ci157610.1			7	4.16632e-11	9.05064e-11	C. ichangensis	C. medica, C. maxima, C. sinensis
Category 2	Ci241450.1			4	4.33951e-11	9.38942e-11	C. ichangensis	C. medica, C. maxima, C. sinensis
Category 2	Ci055920.1			3	4.48038e-11	9.66134e-11	C. ichangensis	C. medica, C. maxima, C. sinensis
Category 2	Ci178890.1			7	5.2789e-11	1.13503e-10	C. ichangensis	C. medica, C. maxima, C. sinensis
Category 2	Ci115870.1			3	5.53762e-11	1.18714e-10	C. ichangensis	C. medica, C. maxima, C. sinensis
Category 2	Ci312240.1			14	5.82178e-11	1.2432e-10	C. ichangensis	C. medica, C. maxima, C. sinensis
Category 2	Ci139920.1			3	6.49019e-11	1.38194e-10	C. ichangensis	C. medica, C. maxima, C. sinensis
Category 2	Ci111150.1			6	8.51867e-11	1.80849e-10	C. ichangensis	C. medica, C. maxima, C. sinensis
Category 2	Ci269550.1			5	9.75922e-11	2.0652e-10	C. ichangensis	C. medica, C. maxima, C. sinensis
Category 2	Ci249360.1			3	9.83769e-11	2.07563e-10	C. ichangensis	C. medica, C. maxima, C. sinensis
Category 2	Ci138140.1			4	1.13772e-10	2.3972e-10	C. ichangensis	C. medica, C. maxima, C. sinensis
Category 2	Ci076270.1			4	1.25032e-10	2.62034e-10	C. ichangensis	C. medica, C. maxima, C. sinensis
Category 2	Ci114530.1			2	1.70499e-10	3.55263e-10	C. ichangensis	C. medica, C. maxima, C. sinensis
Category 2	Ci245430.1			6	1.72935e-10	3.60417e-10	C. ichangensis	C. medica, C. maxima, C. sinensis
Category 2	Ci146210.1			3	1.94128e-10	4.02923e-10	C. ichangensis	C. medica, C. maxima, C. sinensis
Category 2	Ci210100.1			2	2.05503e-10	4.26534e-10	C. ichangensis	C. medica, C. maxima, C. sinensis
Category 2	Ci132450.1			5	2.22193e-10	4.58257e-10	C. ichangensis	C. medica, C. maxima, C. sinensis
Category 2	Ci107360.1			4	2.30217e-10	4.73323e-10	C. ichangensis	C. medica, C. maxima, C. sinensis
Category 2	Ci065590.1			3	2.32243e-10	4.75988e-10	C. ichangensis	C. medica, C. maxima, C. sinensis
Category 2	Ci086850.1			2	2.42341e-10	4.95e-10	C. ichangensis	C. medica, C. maxima, C. sinensis
Category 2	Ci123000.1			6	2.50163e-10	5.09819e-10	C. ichangensis	C. medica, C. maxima, C. sinensis
Category 2	Ci143750.1			2	2.6305e-10	5.34714e-10	C. ichangensis	C. medica, C. maxima, C. sinensis
Category 2	Ci278190.1			10	2.68212e-10	5.43243e-10	C. ichangensis	C. medica, C. maxima, C. sinensis
Category 2	Ci208850.1			3	2.71582e-10	5.49701e-10	C. ichangensis	C. medica, C. maxima, C. sinensis
Category 2	Ci018410.1			7	2.85088e-10	5.74254e-10	C. ichangensis	C. medica, C. maxima, C. sinensis
Category 2	Ci024250.1			3	2.90013e-10	5.8086e-10	C. ichangensis	C. medica, C. maxima, C. sinensis
Category 2	Ci023700.1			10	3.30022e-10	6.59024e-10	C. ichangensis	C. medica, C. maxima, C. sinensis
Category 2	Ci043630.1			13	3.30711e-10	6.59071e-10	C. ichangensis	C. medica, C. maxima, C. sinensis
Category 2	Ci185840.1			5	3.37488e-10	6.69044e-10	C. ichangensis	C. medica, C. maxima, C. sinensis
Category 2	Ci195310.1			5	3.92943e-10	7.77933e-10	C. ichangensis	C. medica, C. maxima, C. sinensis
Category 2	Ci080030.1			3	3.98513e-10	7.875e-10	C. ichangensis	C. medica, C. maxima, C. sinensis
Category 2	Ci258800.1			5	4.08176e-10	8.02915e-10	C. ichangensis	C. medica, C. maxima, C. sinensis
Category 2	Ci015270.1			9	4.56523e-10	8.9673e-10	C. ichangensis	C. medica, C. maxima, C. sinensis
Category 2	Ci036840.1			6	4.71822e-10	9.23478e-10	C. ichangensis	C. medica, C. maxima, C. sinensis
Category 2	Ci131160.1			3	4.99866e-10	9.75434e-10	C. ichangensis	C. medica, C. maxima, C. sinensis
Category 2	Ci228500.1			1	5.4837e-10	1.06599e-09	C. ichangensis	C. medica, C. maxima, C. sinensis
Category 2	Ci195610.2			5	5.61672e-10	1.09009e-09	C. ichangensis	C. medica, C. maxima, C. sinensis
Category 2	Ci145150.1			5	5.83924e-10	1.12951e-09	C. ichangensis	C. medica, C. maxima, C. sinensis
Category 2	Ci157310.1			5	6.27869e-10	1.21114e-09	C. ichangensis	C. medica, C. maxima, C. sinensis
Category 2	Ci131950.1			4	6.56147e-10	1.26154e-09	C. ichangensis	C. medica, C. maxima, C. sinensis
Category 2	Ci010630.1			10	6.83484e-10	1.30973e-09	C. ichangensis	C. medica, C. maxima, C. sinensis
Category 2	Ci148790.1			4	7.06278e-10	1.35e-09	C. ichangensis	C. medica, C. maxima, C. sinensis
Category 2	Ci176900.1			18	7.14203e-10	1.36144e-09	C. ichangensis	C. medica, C. maxima, C. sinensis
Category 2	Ci299800.1			9	7.82652e-10	1.4888e-09	C. ichangensis	C. medica, C. maxima, C. sinensis
Category 2	Ci156790.1			5	7.95643e-10	1.50927e-09	C. ichangensis	C. medica, C. maxima, C. sinensis
Category 2	Ci081180.1			6	8.08662e-10	1.52535e-09	C. ichangensis	C. medica, C. maxima, C. sinensis
Category 2	Ci140680.1			5	8.0921e-10	1.52535e-09	C. ichangensis	C. medica, C. maxima, C. sinensis
Category 2	Ci097420.1			4	9.02843e-10	1.69784e-09	C. ichangensis	C. medica, C. maxima, C. sinensis
Category 2	Ci056760.1			4	9.71742e-10	1.8225e-09	C. ichangensis	C. medica, C. maxima, C. sinensis
Category 2	Ci236790.1			7	1.19479e-09	2.22507e-09	C. ichangensis	C. medica, C. maxima, C. sinensis
Category 2	Ci117410.1			10	1.51919e-09	2.82645e-09	C. ichangensis	C. medica, C. maxima, C. sinensis
Category 2	Ci132510.1			9	1.52283e-09	2.82645e-09	C. ichangensis	C. medica, C. maxima, C. sinensis
Category 2	Ci033980.1			5	1.54001e-09	2.85577e-09	C. ichangensis	C. medica, C. maxima, C. sinensis
Category 2	Ci156850.3			2	1.60885e-09	2.9774e-09	C. ichangensis	C. medica, C. maxima, C. sinensis
Category 2	Ci156010.1			1	1.67326e-09	3.07992e-09	C. ichangensis	C. medica, C. maxima, C. sinensis
Category 2	Ci182940.1			6	1.67684e-09	3.08152e-09	C. ichangensis	C. medica, C. maxima, C. sinensis
Category 2	Ci268720.1			3	1.67968e-09	3.08152e-09	C. ichangensis	C. medica, C. maxima, C. sinensis
Category 2	Ci080770.1			2	1.74e-09	3.18293e-09	C. ichangensis	C. medica, C. maxima, C. sinensis
Category 2	Ci148690.1			1	1.81824e-09	3.32027e-09	C. ichangensis	C. medica, C. maxima, C. sinensis
Category 2	Ci146040.1			5	1.94628e-09	3.54784e-09	C. ichangensis	C. medica, C. maxima, C. sinensis
Category 2	Ci170950.4			5	2.0065e-09	3.64718e-09	C. ichangensis	C. medica, C. maxima, C. sinensis
Category 2	Ci176930.1			3	2.3337e-09	4.21649e-09	C. ichangensis	C. medica, C. maxima, C. sinensis
Category 2	Ci226360.1			8	2.41941e-09	4.36765e-09	C. ichangensis	C. medica, C. maxima, C. sinensis
Category 2	Ci193180.1			4	2.47139e-09	4.446e-09	C. ichangensis	C. medica, C. maxima, C. sinensis
Category 2	Ci038900.1			3	2.76171e-09	4.95479e-09	C. ichangensis	C. medica, C. maxima, C. sinensis
Category 2	Ci110350.1			4	2.76872e-09	4.95955e-09	C. ichangensis	C. medica, C. maxima, C. sinensis
Category 2	Ci084770.1			7	3.61284e-09	6.44643e-09	C. ichangensis	C. medica, C. maxima, C. sinensis
Category 2	Ci113960.4			1	3.67653e-09	6.55409e-09	C. ichangensis	C. medica, C. maxima, C. sinensis
Category 2	Ci074070.1			7	4.34475e-09	7.70669e-09	C. ichangensis	C. medica, C. maxima, C. sinensis
Category 2	Ci085680.1			4	4.34731e-09	7.70669e-09	C. ichangensis	C. medica, C. maxima, C. sinensis
Category 2	Ci264670.1			4	4.56268e-09	8.05759e-09	C. ichangensis	C. medica, C. maxima, C. sinensis
Category 2	Ci130110.1			3	4.75244e-09	8.37141e-09	C. ichangensis	C. medica, C. maxima, C. sinensis
Category 2	Ci008190.1			5	5.35049e-09	9.4043e-09	C. ichangensis	C. medica, C. maxima, C. sinensis
Category 2	Ci257810.1			1	5.6057e-09	9.83571e-09	C. ichangensis	C. medica, C. maxima, C. sinensis
Category 2	Ci145760.1			8	5.90148e-09	1.03174e-08	C. ichangensis	C. medica, C. maxima, C. sinensis
Category 2	Ci294580.1			5	6.37753e-09	1.11279e-08	C. ichangensis	C. medica, C. maxima, C. sinensis
Category 2	Ci264810.1			2	6.62094e-09	1.15167e-08	C. ichangensis	C. medica, C. maxima, C. sinensis
Category 2	Ci084320.1			1	7.37252e-09	1.27886e-08	C. ichangensis	C. medica, C. maxima, C. sinensis
Category 2	Ci142350.1			5	8.25141e-09	1.42789e-08	C. ichangensis	C. medica, C. maxima, C. sinensis
Category 2	Ci071020.1			27	8.59834e-09	1.48465e-08	C. ichangensis	C. medica, C. maxima, C. sinensis
Category 2	Ci264790.1			3	9.34214e-09	1.60829e-08	C. ichangensis	C. medica, C. maxima, C. sinensis
Category 2	Ci208370.1			2	9.65368e-09	1.65744e-08	C. ichangensis	C. medica, C. maxima, C. sinensis
Category 2	Ci158120.2			1	1.11886e-08	1.91392e-08	C. ichangensis	C. medica, C. maxima, C. sinensis
Category 2	Ci035080.2			8	1.12478e-08	1.91392e-08	C. ichangensis	C. medica, C. maxima, C. sinensis
Category 2	Ci023360.1			3	1.13093e-08	1.92614e-08	C. ichangensis	C. medica, C. maxima, C. sinensis
Category 2	Ci264100.1			6	1.16047e-08	1.97229e-08	C. ichangensis	C. medica, C. maxima, C. sinensis
Category 2	Ci248130.1			6	1.24359e-08	2.10301e-08	C. ichangensis	C. medica, C. maxima, C. sinensis
Category 2	Ci253380.1			12	1.25327e-08	2.11466e-08	C. ichangensis	C. medica, C. maxima, C. sinensis
Category 2	Ci305220.1			4	1.26337e-08	2.12625e-08	C. ichangensis	C. medica, C. maxima, C. sinensis
Category 2	Ci054400.1			9	1.35286e-08	2.27244e-08	C. ichangensis	C. medica, C. maxima, C. sinensis
Category 2	Ci256850.1			2	1.37146e-08	2.30037e-08	C. ichangensis	C. medica, C. maxima, C. sinensis
Category 2	Ci153170.1			3	1.5282e-08	2.56266e-08	C. ichangensis	C. medica, C. maxima, C. sinensis
Category 2	Ci098770.1			3	1.72067e-08	2.87376e-08	C. ichangensis	C. medica, C. maxima, C. sinensis
Category 2	Ci176960.1			1	1.74012e-08	2.9e-08	C. ichangensis	C. medica, C. maxima, C. sinensis
Category 2	Ci181040.1			2	1.83101e-08	3.04249e-08	C. ichangensis	C. medica, C. maxima, C. sinensis
Category 2	Ci238300.1			13	1.91369e-08	3.16769e-08	C. ichangensis	C. medica, C. maxima, C. sinensis
Category 2	Ci223060.1			3	1.98824e-08	3.29228e-08	C. ichangensis	C. medica, C. maxima, C. sinensis
Category 2	Ci119190.1			4	2.35723e-08	3.89487e-08	C. ichangensis	C. medica, C. maxima, C. sinensis
Category 2	Ci093790.1			7	2.4851e-08	4.09939e-08	C. ichangensis	C. medica, C. maxima, C. sinensis
Category 2	Ci068750.1			11	2.79081e-08	4.58212e-08	C. ichangensis	C. medica, C. maxima, C. sinensis
Category 2	Ci071390.1			2	2.83952e-08	4.65291e-08	C. ichangensis	C. medica, C. maxima, C. sinensis
Category 2	Ci051570.1			5	3.07849e-08	5.0339e-08	C. ichangensis	C. medica, C. maxima, C. sinensis
Category 2	Ci184340.1			9	3.16524e-08	5.16848e-08	C. ichangensis	C. medica, C. maxima, C. sinensis
Category 2	Ci247290.1			8	3.47097e-08	5.64398e-08	C. ichangensis	C. medica, C. maxima, C. sinensis
Category 2	Ci212520.2			2	3.62073e-08	5.8738e-08	C. ichangensis	C. medica, C. maxima, C. sinensis
Category 2	Ci080380.1			5	3.84334e-08	6.21583e-08	C. ichangensis	C. medica, C. maxima, C. sinensis
Category 2	Ci135330.1			1	3.88297e-08	6.26555e-08	C. ichangensis	C. medica, C. maxima, C. sinensis
Category 2	Ci318480.1			7	5.91629e-08	9.53699e-08	C. ichangensis	C. medica, C. maxima, C. sinensis
Category 2	Ci117000.1			1	6.59283e-08	1.05911e-07	C. ichangensis	C. medica, C. maxima, C. sinensis
Category 2	Ci217560.1			3	7.00308e-08	1.12233e-07	C. ichangensis	C. medica, C. maxima, C. sinensis
Category 2	Ci128650.1			6	7.06011e-08	1.12927e-07	C. ichangensis	C. medica, C. maxima, C. sinensis
Category 2	Ci085460.1			4	7.9544e-08	1.26862e-07	C. ichangensis	C. medica, C. maxima, C. sinensis
Category 2	Ci033260.1			2	8.25942e-08	1.31498e-07	C. ichangensis	C. medica, C. maxima, C. sinensis
Category 2	Ci069710.1			7	8.77744e-08	1.39447e-07	C. ichangensis	C. medica, C. maxima, C. sinensis
Category 2	Ci281790.1			1	9.9648e-08	1.57817e-07	C. ichangensis	C. medica, C. maxima, C. sinensis
Category 2	Ci185150.1			2	1.00901e-07	1.5966e-07	C. ichangensis	C. medica, C. maxima, C. sinensis
Category 2	Ci279210.1			3	1.06368e-07	1.67173e-07	C. ichangensis	C. medica, C. maxima, C. sinensis
Category 2	Ci060190.1			11	1.10594e-07	1.7465e-07	C. ichangensis	C. medica, C. maxima, C. sinensis
Category 2	Ci114870.1			4	1.12861e-07	1.77384e-07	C. ichangensis	C. medica, C. maxima, C. sinensis
Category 2	Ci029720.1			2	1.13582e-07	1.78538e-07	C. ichangensis	C. medica, C. maxima, C. sinensis
Category 2	Ci193980.1			2	1.2985e-07	2.03125e-07	C. ichangensis	C. medica, C. maxima, C. sinensis
Category 2	Ci205700.1			8	1.32336e-07	2.05774e-07	C. ichangensis	C. medica, C. maxima, C. sinensis
Category 2	Ci169490.1			2	1.40789e-07	2.19297e-07	C. ichangensis	C. medica, C. maxima, C. sinensis
Category 2	Ci146990.1			7	1.59118e-07	2.46724e-07	C. ichangensis	C. medica, C. maxima, C. sinensis
Category 2	Ci210020.1			2	1.65236e-07	2.55447e-07	C. ichangensis	C. medica, C. maxima, C. sinensis
Category 2	Ci020240.1			2	1.66002e-07	2.56407e-07	C. ichangensis	C. medica, C. maxima, C. sinensis
Category 2	Ci184930.1			1	1.69037e-07	2.60445e-07	C. ichangensis	C. medica, C. maxima, C. sinensis
Category 2	Ci225320.1			1	1.8561e-07	2.85991e-07	C. ichangensis	C. medica, C. maxima, C. sinensis
Category 2	Ci221570.1			1	1.86673e-07	2.86875e-07	C. ichangensis	C. medica, C. maxima, C. sinensis
Category 2	Ci027180.1			4	1.89697e-07	2.90816e-07	C. ichangensis	C. medica, C. maxima, C. sinensis
Category 2	Ci147790.1			3	2.02451e-07	3.08484e-07	C. ichangensis	C. medica, C. maxima, C. sinensis
Category 2	Ci107770.1			1	2.10851e-07	3.21501e-07	C. ichangensis	C. medica, C. maxima, C. sinensis
Category 2	Ci282710.1			5	2.13401e-07	3.23818e-07	C. ichangensis	C. medica, C. maxima, C. sinensis
Category 2	Ci151990.1			2	2.3111e-07	3.49608e-07	C. ichangensis	C. medica, C. maxima, C. sinensis
Category 2	Ci119010.1			7	2.31153e-07	3.49608e-07	C. ichangensis	C. medica, C. maxima, C. sinensis
Category 2	Ci232760.1			4	2.4897e-07	3.76007e-07	C. ichangensis	C. medica, C. maxima, C. sinensis
Category 2	Ci163310.1			1	2.53579e-07	3.82701e-07	C. ichangensis	C. medica, C. maxima, C. sinensis
Category 2	Ci075490.1			2	2.56118e-07	3.84855e-07	C. ichangensis	C. medica, C. maxima, C. sinensis
Category 2	Ci069080.1			5	2.65905e-07	3.99e-07	C. ichangensis	C. medica, C. maxima, C. sinensis
Category 2	Ci059190.1			2	2.70142e-07	4.04102e-07	C. ichangensis	C. medica, C. maxima, C. sinensis
Category 2	Ci157040.1			1	2.78466e-07	4.15155e-07	C. ichangensis	C. medica, C. maxima, C. sinensis
Category 2	Ci305190.1			2	2.94485e-07	4.3808e-07	C. ichangensis	C. medica, C. maxima, C. sinensis
Category 2	Ci305710.1			1	3.33813e-07	4.96586e-07	C. ichangensis	C. medica, C. maxima, C. sinensis
Category 2	Ci161880.1			1	3.74328e-07	5.54835e-07	C. ichangensis	C. medica, C. maxima, C. sinensis
Category 2	Ci136630.1			1	3.96154e-07	5.86184e-07	C. ichangensis	C. medica, C. maxima, C. sinensis
Category 2	Ci179970.1			2	4.0778e-07	6.02626e-07	C. ichangensis	C. medica, C. maxima, C. sinensis
Category 2	Ci061270.1			14	4.10529e-07	6.05731e-07	C. ichangensis	C. medica, C. maxima, C. sinensis
Category 2	Ci093010.1			3	4.29155e-07	6.30882e-07	C. ichangensis	C. medica, C. maxima, C. sinensis
Category 2	Ci255780.1			5	4.34685e-07	6.38315e-07	C. ichangensis	C. medica, C. maxima, C. sinensis
Category 2	Ci003250.1			2	4.75023e-07	6.93993e-07	C. ichangensis	C. medica, C. maxima, C. sinensis
Category 2	Ci021500.1			3	4.75155e-07	6.93993e-07	C. ichangensis	C. medica, C. maxima, C. sinensis
Category 2	Ci075130.1			3	4.91251e-07	7.15821e-07	C. ichangensis	C. medica, C. maxima, C. sinensis
Category 2	Ci269080.3			10	6.24332e-07	9.07759e-07	C. ichangensis	C. medica, C. maxima, C. sinensis
Category 2	Ci285990.1			1	7.12649e-07	1.035e-06	C. ichangensis	C. medica, C. maxima, C. sinensis
Category 2	Ci036800.1			1	7.43304e-07	1.07623e-06	C. ichangensis	C. medica, C. maxima, C. sinensis
Category 2	Ci267100.1			1	7.62407e-07	1.10139e-06	C. ichangensis	C. medica, C. maxima, C. sinensis
Category 2	Ci194570.1			4	7.70865e-07	1.11202e-06	C. ichangensis	C. medica, C. maxima, C. sinensis
Category 2	Ci278640.1			1	7.91151e-07	1.13843e-06	C. ichangensis	C. medica, C. maxima, C. sinensis
Category 2	Ci195370.1			1	8.17606e-07	1.17479e-06	C. ichangensis	C. medica, C. maxima, C. sinensis
Category 2	Ci268580.1			3	8.33404e-07	1.19379e-06	C. ichangensis	C. medica, C. maxima, C. sinensis
Category 2	Ci159180.1			1	8.8495e-07	1.26563e-06	C. ichangensis	C. medica, C. maxima, C. sinensis
Category 2	Ci164560.1			2	9.47577e-07	1.35285e-06	C. ichangensis	C. medica, C. maxima, C. sinensis
Category 2	Ci012730.1			4	1.25726e-06	1.7943e-06	C. ichangensis	C. medica, C. maxima, C. sinensis
Category 2	Ci221100.1			1	1.30587e-06	1.86158e-06	C. ichangensis	C. medica, C. maxima, C. sinensis
Category 2	Ci220900.2			5	1.36966e-06	1.94275e-06	C. ichangensis	C. medica, C. maxima, C. sinensis
Category 2	Ci284240.1			2	1.38436e-06	1.95283e-06	C. ichangensis	C. medica, C. maxima, C. sinensis
Category 2	Ci284700.1			2	1.45168e-06	2.04759e-06	C. ichangensis	C. medica, C. maxima, C. sinensis
Category 2	Ci100800.1			1	1.95001e-06	2.74791e-06	C. ichangensis	C. medica, C. maxima, C. sinensis
Category 2	Ci164350.1			3	1.96304e-06	2.75625e-06	C. ichangensis	C. medica, C. maxima, C. sinensis
Category 2	Ci216910.1			3	2.2687e-06	3.18555e-06	C. ichangensis	C. medica, C. maxima, C. sinensis
Category 2	Ci143680.1			1	2.31033e-06	3.23496e-06	C. ichangensis	C. medica, C. maxima, C. sinensis
Category 2	Ci284260.2			1	2.737e-06	3.82919e-06	C. ichangensis	C. medica, C. maxima, C. sinensis
Category 2	Ci001890.2			1	2.78089e-06	3.87707e-06	C. ichangensis	C. medica, C. maxima, C. sinensis
Category 2	Ci224120.1			1	3.032e-06	4.21701e-06	C. ichangensis	C. medica, C. maxima, C. sinensis
Category 2	Ci016310.1			1	3.21264e-06	4.45833e-06	C. ichangensis	C. medica, C. maxima, C. sinensis
Category 2	Ci203340.1			2	3.24638e-06	4.50462e-06	C. ichangensis	C. medica, C. maxima, C. sinensis
Category 2	Ci177800.1			1	3.61164e-06	4.99334e-06	C. ichangensis	C. medica, C. maxima, C. sinensis
Category 2	Ci158320.3			1	3.70093e-06	5.10736e-06	C. ichangensis	C. medica, C. maxima, C. sinensis
Category 2	Ci033220.1			1	3.98741e-06	5.49643e-06	C. ichangensis	C. medica, C. maxima, C. sinensis
Category 2	Ci094910.1			2	4.33962e-06	5.96639e-06	C. ichangensis	C. medica, C. maxima, C. sinensis
Category 2	Ci276640.3			4	4.36634e-06	5.99543e-06	C. ichangensis	C. medica, C. maxima, C. sinensis
Category 2	Ci157250.1			16	4.52075e-06	6.18864e-06	C. ichangensis	C. medica, C. maxima, C. sinensis
Category 2	Ci270660.1			3	4.76167e-06	6.50405e-06	C. ichangensis	C. medica, C. maxima, C. sinensis
Category 2	Ci184350.1			6	4.84588e-06	6.61364e-06	C. ichangensis	C. medica, C. maxima, C. sinensis
Category 2	Ci076850.1			1	6.85127e-06	9.32208e-06	C. ichangensis	C. medica, C. maxima, C. sinensis
Category 2	Ci166300.1			1	8.18379e-06	1.11097e-05	C. ichangensis	C. medica, C. maxima, C. sinensis
Category 2	Ci057770.1			1	1.01737e-05	1.38253e-05	C. ichangensis	C. medica, C. maxima, C. sinensis
Category 2	Ci012140.1			1	1.1809e-05	1.59619e-05	C. ichangensis	C. medica, C. maxima, C. sinensis
Category 2	Ci155800.1			1	1.23696e-05	1.674e-05	C. ichangensis	C. medica, C. maxima, C. sinensis
Category 2	Ci279000.1			2	1.44141e-05	1.94012e-05	C. ichangensis	C. medica, C. maxima, C. sinensis
Category 2	Ci226520.1			1	1.4587e-05	1.96315e-05	C. ichangensis	C. medica, C. maxima, C. sinensis
Category 2	Ci015290.1			3	1.50115e-05	2.01292e-05	C. ichangensis	C. medica, C. maxima, C. sinensis
Category 2	Ci284520.1			1	1.62952e-05	2.18304e-05	C. ichangensis	C. medica, C. maxima, C. sinensis
Category 2	Ci133110.1			6	1.84893e-05	2.47277e-05	C. ichangensis	C. medica, C. maxima, C. sinensis
Category 2	Ci026540.1			2	1.88188e-05	2.5079e-05	C. ichangensis	C. medica, C. maxima, C. sinensis
Category 2	Ci160520.1			1	1.90724e-05	2.5429e-05	C. ichangensis	C. medica, C. maxima, C. sinensis
Category 2	Ci235990.1			1	1.96457e-05	2.60433e-05	C. ichangensis	C. medica, C. maxima, C. sinensis
Category 2	Ci255170.1			1	2.12003e-05	2.81139e-05	C. ichangensis	C. medica, C. maxima, C. sinensis
Category 2	Ci024350.1			4	2.20449e-05	2.91177e-05	C. ichangensis	C. medica, C. maxima, C. sinensis
Category 2	Ci020920.1			2	2.36162e-05	3.11133e-05	C. ichangensis	C. medica, C. maxima, C. sinensis
Category 2	Ci200790.1			12	2.36342e-05	3.11133e-05	C. ichangensis	C. medica, C. maxima, C. sinensis
Category 2	Ci151810.3			3	2.46227e-05	3.23684e-05	C. ichangensis	C. medica, C. maxima, C. sinensis
Category 2	Ci033310.1			2	2.64247e-05	3.46693e-05	C. ichangensis	C. medica, C. maxima, C. sinensis
Category 2	Ci118250.3			6	2.78298e-05	3.64369e-05	C. ichangensis	C. medica, C. maxima, C. sinensis
Category 2	Ci192630.1			1	2.96632e-05	3.88517e-05	C. ichangensis	C. medica, C. maxima, C. sinensis
Category 2	Ci216970.1			1	3.15541e-05	4.12572e-05	C. ichangensis	C. medica, C. maxima, C. sinensis
Category 2	Ci227910.1			1	3.33684e-05	4.35232e-05	C. ichangensis	C. medica, C. maxima, C. sinensis
Category 2	Ci110430.1			4	3.39655e-05	4.42197e-05	C. ichangensis	C. medica, C. maxima, C. sinensis
Category 2	Ci047570.1			4	3.56081e-05	4.62115e-05	C. ichangensis	C. medica, C. maxima, C. sinensis
Category 2	Ci284060.1			3	3.93166e-05	5.09165e-05	C. ichangensis	C. medica, C. maxima, C. sinensis
Category 2	Ci182490.1			3	4.09049e-05	5.28879e-05	C. ichangensis	C. medica, C. maxima, C. sinensis
Category 2	Ci203160.1			5	4.57982e-05	5.91109e-05	C. ichangensis	C. medica, C. maxima, C. sinensis
Category 2	Ci125950.1			1	4.62521e-05	5.96422e-05	C. ichangensis	C. medica, C. maxima, C. sinensis
Category 2	Ci003000.1			1	4.63752e-05	5.96571e-05	C. ichangensis	C. medica, C. maxima, C. sinensis
Category 2	Ci234420.1			3	5.01377e-05	6.42918e-05	C. ichangensis	C. medica, C. maxima, C. sinensis
Category 2	Ci038310.1			1	5.13801e-05	6.58349e-05	C. ichangensis	C. medica, C. maxima, C. sinensis
Category 2	Ci014160.1			1	5.24432e-05	6.69886e-05	C. ichangensis	C. medica, C. maxima, C. sinensis
Category 2	Ci105600.1			9	5.36669e-05	6.85208e-05	C. ichangensis	C. medica, C. maxima, C. sinensis
Category 2	Ci243520.1			1	5.55339e-05	7.0684e-05	C. ichangensis	C. medica, C. maxima, C. sinensis
Category 2	Ci031950.1			1	5.8848e-05	7.47458e-05	C. ichangensis	C. medica, C. maxima, C. sinensis
Category 2	Ci198900.1			2	6.04325e-05	7.66353e-05	C. ichangensis	C. medica, C. maxima, C. sinensis
Category 2	Ci119370.1			1	6.37439e-05	8.06707e-05	C. ichangensis	C. medica, C. maxima, C. sinensis
Category 2	Ci002570.1			5	6.62038e-05	8.36798e-05	C. ichangensis	C. medica, C. maxima, C. sinensis
Category 2	Ci249530.1			4	6.71897e-05	8.4785e-05	C. ichangensis	C. medica, C. maxima, C. sinensis
Category 2	Ci116150.1			1	6.79121e-05	8.55084e-05	C. ichangensis	C. medica, C. maxima, C. sinensis
Category 2	Ci058360.2			1	6.87949e-05	8.64805e-05	C. ichangensis	C. medica, C. maxima, C. sinensis
Category 2	Ci070420.1			1	7.61613e-05	9.56041e-05	C. ichangensis	C. medica, C. maxima, C. sinensis
Category 2	Ci199660.1			1	7.67015e-05	9.60529e-05	C. ichangensis	C. medica, C. maxima, C. sinensis
Category 2	Ci141340.1			1	8.43546e-05	0.0001055	C. ichangensis	C. medica, C. maxima, C. sinensis
Category 2	Ci071480.1			1	8.59562e-05	0.000107301	C. ichangensis	C. medica, C. maxima, C. sinensis
Category 2	Ci177320.1			18	8.64097e-05	0.000107601	C. ichangensis	C. medica, C. maxima, C. sinensis
Category 2	Ci176530.1			1	9.01839e-05	0.000112127	C. ichangensis	C. medica, C. maxima, C. sinensis
Category 2	Ci180850.1			3	9.28892e-05	0.000115271	C. ichangensis	C. medica, C. maxima, C. sinensis
Category 2	Ci203480.1			5	9.61844e-05	0.000119147	C. ichangensis	C. medica, C. maxima, C. sinensis
Category 2	Ci109860.1			3	9.83407e-05	0.000121525	C. ichangensis	C. medica, C. maxima, C. sinensis
Category 2	Ci062240.1			1	0.000109096	0.000134625	C. ichangensis	C. medica, C. maxima, C. sinensis
Category 2	Ci000830.1			3	0.000115699	0.000142513	C. ichangensis	C. medica, C. maxima, C. sinensis
Category 2	Ci010070.1			1	0.000117408	0.000144354	C. ichangensis	C. medica, C. maxima, C. sinensis
Category 2	Ci203980.1			3	0.000125777	0.000154363	C. ichangensis	C. medica, C. maxima, C. sinensis
Category 2	Ci189050.1			1	0.000140475	0.000172088	C. ichangensis	C. medica, C. maxima, C. sinensis
Category 2	Ci142360.1			1	0.000141521	0.000173056	C. ichangensis	C. medica, C. maxima, C. sinensis
Category 2	Ci177740.1			1	0.000152775	0.000186479	C. ichangensis	C. medica, C. maxima, C. sinensis
Category 2	Ci065230.1			1	0.000159658	0.000194529	C. ichangensis	C. medica, C. maxima, C. sinensis
Category 2	Ci251310.1			2	0.000171714	0.000208841	C. ichangensis	C. medica, C. maxima, C. sinensis
Category 2	Ci005280.2			1	0.0001831	0.000222289	C. ichangensis	C. medica, C. maxima, C. sinensis
Category 2	Ci146590.1			2	0.000183545	0.000222429	C. ichangensis	C. medica, C. maxima, C. sinensis
Category 2	Ci203470.1			1	0.000195308	0.00023626	C. ichangensis	C. medica, C. maxima, C. sinensis
Category 2	Ci131830.1			1	0.00022967	0.00027733	C. ichangensis	C. medica, C. maxima, C. sinensis
Category 2	Ci072570.1			9	0.000237468	0.000286234	C. ichangensis	C. medica, C. maxima, C. sinensis
Category 2	Ci108340.1			1	0.000238663	0.000287161	C. ichangensis	C. medica, C. maxima, C. sinensis
Category 2	Ci230790.1			1	0.000269767	0.000324008	C. ichangensis	C. medica, C. maxima, C. sinensis
Category 2	Ci163330.1			1	0.000274266	0.000328827	C. ichangensis	C. medica, C. maxima, C. sinensis
Category 2	Ci220200.1			3	0.000280482	0.000335683	C. ichangensis	C. medica, C. maxima, C. sinensis
Category 2	Ci037340.1			2	0.000286481	0.000342256	C. ichangensis	C. medica, C. maxima, C. sinensis
Category 2	Ci120490.1			1	0.000294317	0.000350996	C. ichangensis	C. medica, C. maxima, C. sinensis
Category 2	Ci018930.1			4	0.000317366	0.000377817	C. ichangensis	C. medica, C. maxima, C. sinensis
Category 2	Ci029860.1			1	0.00032926	0.000391286	C. ichangensis	C. medica, C. maxima, C. sinensis
Category 2	Ci082050.1			1	0.000365319	0.000433375	C. ichangensis	C. medica, C. maxima, C. sinensis
Category 2	Ci222850.1			1	0.000377714	0.000447293	C. ichangensis	C. medica, C. maxima, C. sinensis
Category 2	Ci067780.1			11	0.000388504	0.000459265	C. ichangensis	C. medica, C. maxima, C. sinensis
Category 2	Ci128500.4			5	0.000403787	0.000476497	C. ichangensis	C. medica, C. maxima, C. sinensis
Category 2	Ci125320.1			3	0.000421613	0.000496665	C. ichangensis	C. medica, C. maxima, C. sinensis
Category 2	Ci154290.2			1	0.000473069	0.000556309	C. ichangensis	C. medica, C. maxima, C. sinensis
Category 2	Ci184520.1			1	0.000483246	0.000567289	C. ichangensis	C. medica, C. maxima, C. sinensis
Category 2	Ci076460.1			12	0.00050611	0.000593098	C. ichangensis	C. medica, C. maxima, C. sinensis
Category 2	Ci312330.1			2	0.000508054	0.000594344	C. ichangensis	C. medica, C. maxima, C. sinensis
Category 2	Ci103820.1			7	0.000548133	0.000640121	C. ichangensis	C. medica, C. maxima, C. sinensis
Category 2	Ci057730.1			1	0.000569693	0.00066415	C. ichangensis	C. medica, C. maxima, C. sinensis
Category 2	Ci054930.3			1	0.000578236	0.000672078	C. ichangensis	C. medica, C. maxima, C. sinensis
Category 2	Ci265590.2			1	0.000578485	0.000672078	C. ichangensis	C. medica, C. maxima, C. sinensis
Category 2	Ci276160.1			1	0.000765081	0.000887336	C. ichangensis	C. medica, C. maxima, C. sinensis
Category 2	Ci226300.1			1	0.000776404	0.000898924	C. ichangensis	C. medica, C. maxima, C. sinensis
Category 2	Ci083760.1			2	0.000954923	0.00110372	C. ichangensis	C. medica, C. maxima, C. sinensis
Category 2	Ci070070.1			1	0.000984039	0.00113543	C. ichangensis	C. medica, C. maxima, C. sinensis
Category 2	Ci051950.1			9	0.00100377	0.00115623	C. ichangensis	C. medica, C. maxima, C. sinensis
Category 2	Ci090890.1			7	0.00112315	0.00129152	C. ichangensis	C. medica, C. maxima, C. sinensis
Category 2	Ci022060.1			5	0.00123746	0.00142055	C. ichangensis	C. medica, C. maxima, C. sinensis
Category 2	Ci095860.1			1	0.00125489	0.00143812	C. ichangensis	C. medica, C. maxima, C. sinensis
Category 2	Ci131910.1			6	0.00127472	0.00145837	C. ichangensis	C. medica, C. maxima, C. sinensis
Category 2	Ci026910.1			1	0.00134518	0.00153638	C. ichangensis	C. medica, C. maxima, C. sinensis
Category 2	Ci046480.1			1	0.00144889	0.00165203	C. ichangensis	C. medica, C. maxima, C. sinensis
Category 2	Ci108310.1			1	0.00148631	0.00169183	C. ichangensis	C. medica, C. maxima, C. sinensis
Category 2	Ci144400.1			4	0.00149596	0.00169996	C. ichangensis	C. medica, C. maxima, C. sinensis
Category 2	Ci093030.1			1	0.00151677	0.00172071	C. ichangensis	C. medica, C. maxima, C. sinensis
Category 2	Ci143270.1			1	0.00167435	0.00189628	C. ichangensis	C. medica, C. maxima, C. sinensis
Category 2	Ci236290.1			1	0.00187176	0.00211631	C. ichangensis	C. medica, C. maxima, C. sinensis
Category 2	Ci049540.1			1	0.00188529	0.00212805	C. ichangensis	C. medica, C. maxima, C. sinensis
Category 2	Ci155340.1			7	0.00233923	0.00263603	C. ichangensis	C. medica, C. maxima, C. sinensis
Category 2	Ci002590.1			1	0.00234924	0.00264289	C. ichangensis	C. medica, C. maxima, C. sinensis
Category 2	Ci004790.1			2	0.00235446	0.00264436	C. ichangensis	C. medica, C. maxima, C. sinensis
Category 2	Ci023850.1			1	0.00238092	0.00266964	C. ichangensis	C. medica, C. maxima, C. sinensis
Category 2	Ci052590.1			1	0.00240216	0.00268899	C. ichangensis	C. medica, C. maxima, C. sinensis
Category 2	Ci167180.1			1	0.00241447	0.00269828	C. ichangensis	C. medica, C. maxima, C. sinensis
Category 2	Ci172470.1			1	0.0028651	0.0031966	C. ichangensis	C. medica, C. maxima, C. sinensis
Category 2	Ci218230.1			6	0.00294996	0.00328585	C. ichangensis	C. medica, C. maxima, C. sinensis
Category 2	Ci073940.1			4	0.00303092	0.00336492	C. ichangensis	C. medica, C. maxima, C. sinensis
Category 2	Ci128990.1			1	0.00308105	0.00341323	C. ichangensis	C. medica, C. maxima, C. sinensis
Category 2	Ci216320.1			1	0.00308455	0.00341323	C. ichangensis	C. medica, C. maxima, C. sinensis
Category 2	Ci117930.1			4	0.003139	0.0034678	C. ichangensis	C. medica, C. maxima, C. sinensis
Category 2	Ci221140.1			6	0.00315626	0.00348117	C. ichangensis	C. medica, C. maxima, C. sinensis
Category 2	Ci065110.1			2	0.00358454	0.00394708	C. ichangensis	C. medica, C. maxima, C. sinensis
Category 2	Ci191950.3			1	0.00378464	0.00416064	C. ichangensis	C. medica, C. maxima, C. sinensis
Category 2	Ci075630.1			1	0.00413354	0.00453681	C. ichangensis	C. medica, C. maxima, C. sinensis
Category 2	Ci228080.1			1	0.00434042	0.00475615	C. ichangensis	C. medica, C. maxima, C. sinensis
Category 2	Ci267260.1			2	0.00499773	0.00546753	C. ichangensis	C. medica, C. maxima, C. sinensis
Category 2	Ci320570.1			1	0.00512037	0.00559264	C. ichangensis	C. medica, C. maxima, C. sinensis
Category 2	Ci129900.1			3	0.00529435	0.00577333	C. ichangensis	C. medica, C. maxima, C. sinensis
Category 2	Ci168380.1			4	0.00534925	0.00582378	C. ichangensis	C. medica, C. maxima, C. sinensis
Category 2	Ci091380.1			1	0.00549894	0.00597711	C. ichangensis	C. medica, C. maxima, C. sinensis
Category 2	Ci092730.1			3	0.00561595	0.00609448	C. ichangensis	C. medica, C. maxima, C. sinensis
Category 2	Ci012210.1			2	0.00563137	0.00610141	C. ichangensis	C. medica, C. maxima, C. sinensis
Category 2	Ci161010.1			3	0.00580916	0.00628395	C. ichangensis	C. medica, C. maxima, C. sinensis
Category 2	Ci120250.1			1	0.00612044	0.00661008	C. ichangensis	C. medica, C. maxima, C. sinensis
Category 2	Ci261560.1			1	0.00613887	0.00661939	C. ichangensis	C. medica, C. maxima, C. sinensis
Category 2	Ci034800.1			2	0.00619602	0.00667036	C. ichangensis	C. medica, C. maxima, C. sinensis
Category 2	Ci048250.1			5	0.00661302	0.00710794	C. ichangensis	C. medica, C. maxima, C. sinensis
Category 2	Ci145570.1			6	0.0067581	0.00725233	C. ichangensis	C. medica, C. maxima, C. sinensis
Category 2	Ci108010.1			3	0.00701196	0.00751282	C. ichangensis	C. medica, C. maxima, C. sinensis
Category 2	Ci137610.1			5	0.00712894	0.00762604	C. ichangensis	C. medica, C. maxima, C. sinensis
Category 2	Ci131330.1			1	0.00716405	0.00765148	C. ichangensis	C. medica, C. maxima, C. sinensis
Category 2	Ci190750.1			1	0.00727778	0.00776067	C. ichangensis	C. medica, C. maxima, C. sinensis
Category 2	Ci141480.1			1	0.0075685	0.00805795	C. ichangensis	C. medica, C. maxima, C. sinensis
Category 2	Ci029500.1			1	0.00776345	0.00825248	C. ichangensis	C. medica, C. maxima, C. sinensis
Category 2	Ci094570.1			3	0.00852753	0.00905045	C. ichangensis	C. medica, C. maxima, C. sinensis
Category 2	Ci210740.1			1	0.0085736	0.00908505	C. ichangensis	C. medica, C. maxima, C. sinensis
Category 2	Ci086790.1			1	0.00867913	0.00918246	C. ichangensis	C. medica, C. maxima, C. sinensis
Category 2	Ci069100.1			10	0.00874778	0.00924061	C. ichangensis	C. medica, C. maxima, C. sinensis
Category 2	Ci134640.1			3	0.00890014	0.00938687	C. ichangensis	C. medica, C. maxima, C. sinensis
Category 2	Ci110840.1			2	0.00923459	0.00972441	C. ichangensis	C. medica, C. maxima, C. sinensis
Category 2	Ci208680.1			4	0.010433	0.0109693	C. ichangensis	C. medica, C. maxima, C. sinensis
Category 2	Ci033020.1			1	0.0106959	0.0112282	C. ichangensis	C. medica, C. maxima, C. sinensis
Category 2	Ci007040.1			5	0.0124353	0.0130339	C. ichangensis	C. medica, C. maxima, C. sinensis
Category 2	Ci247990.1			7	0.013251	0.0138673	C. ichangensis	C. medica, C. maxima, C. sinensis
Category 2	Ci007710.1			3	0.013287	0.0138835	C. ichangensis	C. medica, C. maxima, C. sinensis
Category 2	Ci225230.1			2	0.0142945	0.0149131	C. ichangensis	C. medica, C. maxima, C. sinensis
Category 2	Ci067160.1			8	0.018748	0.0195292	C. ichangensis	C. medica, C. maxima, C. sinensis
Category 2	Ci166240.1			1	0.0187776	0.0195298	C. ichangensis	C. medica, C. maxima, C. sinensis
Category 2	Ci001600.1			2	0.0189692	0.0196988	C. ichangensis	C. medica, C. maxima, C. sinensis
Category 2	Ci002780.1			1	0.0194703	0.0201881	C. ichangensis	C. medica, C. maxima, C. sinensis
Category 2	Ci071150.1			1	0.0202241	0.0209375	C. ichangensis	C. medica, C. maxima, C. sinensis
Category 2	Ci148300.1			6	0.0222102	0.0229585	C. ichangensis	C. medica, C. maxima, C. sinensis
Category 2	Ci195640.1			7	0.0230527	0.023793	C. ichangensis	C. medica, C. maxima, C. sinensis
Category 2	Ci014720.1			5	0.0242551	0.0249957	C. ichangensis	C. medica, C. maxima, C. sinensis
Category 2	Ci030950.1			13	0.0274913	0.0282875	C. ichangensis	C. medica, C. maxima, C. sinensis
Category 2	Ci214640.1			11	0.0300505	0.0308738	C. ichangensis	C. medica, C. maxima, C. sinensis
Category 2	Ci040800.1			2	0.0304027	0.0311882	C. ichangensis	C. medica, C. maxima, C. sinensis
Category 2	Ci191060.1			1	0.0308421	0.0315568	C. ichangensis	C. medica, C. maxima, C. sinensis
Category 2	Ci061890.1			1	0.0308555	0.0315568	C. ichangensis	C. medica, C. maxima, C. sinensis
Category 2	Ci231700.4			5	0.0320728	0.0327521	C. ichangensis	C. medica, C. maxima, C. sinensis
Category 2	Ci024890.1			25	0.0353988	0.0360939	C. ichangensis	C. medica, C. maxima, C. sinensis
Category 2	Ci073100.1			1	0.0389727	0.0396781	C. ichangensis	C. medica, C. maxima, C. sinensis
Category 2	Ci172850.1			1	0.0391842	0.0398334	C. ichangensis	C. medica, C. maxima, C. sinensis
Category 2	Ci105020.1			1	0.0415453	0.0421701	C. ichangensis	C. medica, C. maxima, C. sinensis
Category 2	Ci031760.1			2	0.0420379	0.042606	C. ichangensis	C. medica, C. maxima, C. sinensis
Category 2	Ci238240.1			10	0.0439687	0.0444961	C. ichangensis	C. medica, C. maxima, C. sinensis
Category 2	Ci157660.1			4	0.0458763	0.046357	C. ichangensis	C. medica, C. maxima, C. sinensis
Category 2	Ci100080.1			3	0.0459807	0.0463931	C. ichangensis	C. medica, C. maxima, C. sinensis
Category 2	Ci043790.1			1	0.0463216	0.0466673	C. ichangensis	C. medica, C. maxima, C. sinensis
Category 2	Ci200800.1			2	0.0464019	0.0466785	C. ichangensis	C. medica, C. maxima, C. sinensis
Category 2	Ci144650.1			7	0.0466226	0.0468307	C. ichangensis	C. medica, C. maxima, C. sinensis
Category 2	Ci076960.1			2	0.0491291	0.0492751	C. ichangensis	C. medica, C. maxima, C. sinensis
Category 2	Ci019370.2			6	0.0493414	0.0493678	C. ichangensis	C. medica, C. maxima, C. sinensis
Category 2	Ci181160.1			7	0.0493678	0.0493678	C. ichangensis	C. medica, C. maxima, C. sinensis
Category 3	sjg085800.2		cold signaling (HY5), AT5G11260.1	17	7.23502e-20	3.20973e-19	F. hindsii	C. medica, C. maxima, C. sinensis
Category 3	sjg079440.1		cold signaling (ICE1), AT3G26744.1	1	8.67414e-05	0.000103884	F. hindsii	C. medica, C. maxima, C. sinensis
Category 3	sjg261330.8		cold signaling (PIF3), AT1G09530.1	31	1.16004e-56	7.714e-55	F. hindsii	C. medica, C. maxima, C. sinensis
Category 3	sjg088400.1			24	6.5371e-162	3.47928e-159	F. hindsii	C. medica, C. maxima, C. sinensis
Category 3	sjg312690.1			18	7.2422e-111	1.92584e-108	F. hindsii	C. medica, C. maxima, C. sinensis
Category 3	sjg251590.1			14	1.16851e-84	2.0748e-82	F. hindsii	C. medica, C. maxima, C. sinensis
Category 3	sjg312860.3			2	3.75514e-76	5.0008e-74	F. hindsii	C. medica, C. maxima, C. sinensis
Category 3	sjg263130.1			6	4.13799e-74	4.40496e-72	F. hindsii	C. medica, C. maxima, C. sinensis
Category 3	sjg209720.1			49	5.30942e-62	4.7082e-60	F. hindsii	C. medica, C. maxima, C. sinensis
Category 3	sjg015490.3			2	8.48508e-62	6.4524e-60	F. hindsii	C. medica, C. maxima, C. sinensis
Category 3	sjg320010.1			39	1.44852e-50	8.57111e-49	F. hindsii	C. medica, C. maxima, C. sinensis
Category 3	sjg137270.1			60	1.67418e-49	8.8844e-48	F. hindsii	C. medica, C. maxima, C. sinensis
Category 3	sjg054330.1			31	1.31965e-47	6.384e-46	F. hindsii	C. medica, C. maxima, C. sinensis
Category 3	sjg092650.1			18	2.27575e-44	1.0108e-42	F. hindsii	C. medica, C. maxima, C. sinensis
Category 3	sjg238030.2			28	5.67346e-44	2.32034e-42	F. hindsii	C. medica, C. maxima, C. sinensis
Category 3	sjg072150.1			22	2.52127e-42	9.576e-41	F. hindsii	C. medica, C. maxima, C. sinensis
Category 3	sjg236080.1			95	1.55311e-41	5.49733e-40	F. hindsii	C. medica, C. maxima, C. sinensis
Category 3	sjg256070.1			22	2.30396e-41	7.6475e-40	F. hindsii	C. medica, C. maxima, C. sinensis
Category 3	sjg242100.1			16	7.88619e-40	2.46911e-38	F. hindsii	C. medica, C. maxima, C. sinensis
Category 3	sjg004190.1			33	4.77875e-39	1.41276e-37	F. hindsii	C. medica, C. maxima, C. sinensis
Category 3	sjg316250.1			25	6.09056e-39	1.7052e-37	F. hindsii	C. medica, C. maxima, C. sinensis
Category 3	sjg211220.1			36	1.68802e-38	4.4954e-37	F. hindsii	C. medica, C. maxima, C. sinensis
Category 3	sjg022000.1			20	7.32921e-38	1.85693e-36	F. hindsii	C. medica, C. maxima, C. sinensis
Category 3	sjg032050.4			22	2.54371e-37	6.14218e-36	F. hindsii	C. medica, C. maxima, C. sinensis
Category 3	sjg070730.1			17	3.62719e-36	8.39635e-35	F. hindsii	C. medica, C. maxima, C. sinensis
Category 3	sjg241120.1			14	1.66143e-35	3.67967e-34	F. hindsii	C. medica, C. maxima, C. sinensis
Category 3	sjg294310.1			47	2.07448e-34	4.39923e-33	F. hindsii	C. medica, C. maxima, C. sinensis
Category 3	sjg318800.1			23	2.14867e-34	4.39923e-33	F. hindsii	C. medica, C. maxima, C. sinensis
Category 3	sjg285750.1			10	2.60831e-34	5.14267e-33	F. hindsii	C. medica, C. maxima, C. sinensis
Category 3	sjg309350.1			31	3.11995e-34	5.928e-33	F. hindsii	C. medica, C. maxima, C. sinensis
Category 3	sjg295690.1			77	3.60884e-34	6.62248e-33	F. hindsii	C. medica, C. maxima, C. sinensis
Category 3	sjg069150.1			12	1.65318e-33	2.926e-32	F. hindsii	C. medica, C. maxima, C. sinensis
Category 3	sjg139910.1			25	2.14325e-33	3.67252e-32	F. hindsii	C. medica, C. maxima, C. sinensis
Category 3	sjg046090.1			14	3.05241e-33	5.07062e-32	F. hindsii	C. medica, C. maxima, C. sinensis
Category 3	sjg005720.2			9	4.05625e-33	6.54521e-32	F. hindsii	C. medica, C. maxima, C. sinensis
Category 3	sjg053530.1			18	1.40858e-32	2.20623e-31	F. hindsii	C. medica, C. maxima, C. sinensis
Category 3	sjg320030.1			2	1.92812e-32	2.9336e-31	F. hindsii	C. medica, C. maxima, C. sinensis
Category 3	sjg023000.2			15	1.14246e-31	1.68467e-30	F. hindsii	C. medica, C. maxima, C. sinensis
Category 3	sjg186900.3			19	1.50373e-31	2.15676e-30	F. hindsii	C. medica, C. maxima, C. sinensis
Category 3	sjg312870.1			2	2.76949e-31	3.878e-30	F. hindsii	C. medica, C. maxima, C. sinensis
Category 3	sjg314990.1			18	9.61277e-31	1.3109e-29	F. hindsii	C. medica, C. maxima, C. sinensis
Category 3	sjg071440.1			30	9.99831e-31	1.33e-29	F. hindsii	C. medica, C. maxima, C. sinensis
Category 3	sjg151910.1			1	1.40467e-30	1.81658e-29	F. hindsii	C. medica, C. maxima, C. sinensis
Category 3	sjg111120.1			20	5.85382e-30	7.41e-29	F. hindsii	C. medica, C. maxima, C. sinensis
Category 3	sjg169490.8			29	1.04602e-29	1.29907e-28	F. hindsii	C. medica, C. maxima, C. sinensis
Category 3	sjg321270.1			22	1.36654e-29	1.65646e-28	F. hindsii	C. medica, C. maxima, C. sinensis
Category 3	sjg268900.1			11	1.98298e-29	2.3408e-28	F. hindsii	C. medica, C. maxima, C. sinensis
Category 3	sjg061690.1			31	2.3213e-29	2.68313e-28	F. hindsii	C. medica, C. maxima, C. sinensis
Category 3	sjg127850.2			19	2.42316e-29	2.73923e-28	F. hindsii	C. medica, C. maxima, C. sinensis
Category 3	sjg032880.5			18	3.25834e-29	3.61317e-28	F. hindsii	C. medica, C. maxima, C. sinensis
Category 3	sjg182240.1			13	3.33481e-29	3.61543e-28	F. hindsii	C. medica, C. maxima, C. sinensis
Category 3	sjg009100.7			13	6.31082e-29	6.71384e-28	F. hindsii	C. medica, C. maxima, C. sinensis
Category 3	sjg023400.4			10	9.52184e-29	9.93067e-28	F. hindsii	C. medica, C. maxima, C. sinensis
Category 3	sjg022830.4			11	1.17015e-28	1.197e-27	F. hindsii	C. medica, C. maxima, C. sinensis
Category 3	sjg237850.3			10	2.22443e-28	2.22838e-27	F. hindsii	C. medica, C. maxima, C. sinensis
Category 3	sjg033080.5			19	2.33033e-28	2.29548e-27	F. hindsii	C. medica, C. maxima, C. sinensis
Category 3	sjg086030.1			21	3.02138e-28	2.92116e-27	F. hindsii	C. medica, C. maxima, C. sinensis
Category 3	sjg259950.1			40	1.42855e-27	1.3585e-26	F. hindsii	C. medica, C. maxima, C. sinensis
Category 3	sjg290410.1			16	2.4677e-27	2.30533e-26	F. hindsii	C. medica, C. maxima, C. sinensis
Category 3	sjg151620.5			18	2.59707e-27	2.38483e-26	F. hindsii	C. medica, C. maxima, C. sinensis
Category 3	sjg278750.1			16	3.69259e-27	3.32725e-26	F. hindsii	C. medica, C. maxima, C. sinensis
Category 3	sjg258920.1			15	7.57251e-27	6.71207e-26	F. hindsii	C. medica, C. maxima, C. sinensis
Category 3	sjg280630.1			12	8.21137e-27	7.1602e-26	F. hindsii	C. medica, C. maxima, C. sinensis
Category 3	sjg115210.1			8	1.82677e-26	1.57026e-25	F. hindsii	C. medica, C. maxima, C. sinensis
Category 3	sjg170470.1			43	2.04695e-26	1.73111e-25	F. hindsii	C. medica, C. maxima, C. sinensis
Category 3	sjg038530.1			37	2.22184e-26	1.84154e-25	F. hindsii	C. medica, C. maxima, C. sinensis
Category 3	sjg097950.1			20	2.24859e-26	1.84154e-25	F. hindsii	C. medica, C. maxima, C. sinensis
Category 3	sjg091190.1			33	2.55715e-26	2.06351e-25	F. hindsii	C. medica, C. maxima, C. sinensis
Category 3	sjg134730.1			95	4.15319e-26	3.29522e-25	F. hindsii	C. medica, C. maxima, C. sinensis
Category 3	sjg265890.1			19	6.38869e-26	4.99924e-25	F. hindsii	C. medica, C. maxima, C. sinensis
Category 3	sjg153220.4			18	1.01706e-25	7.86435e-25	F. hindsii	C. medica, C. maxima, C. sinensis
Category 3	sjg042710.1			11	1.30972e-25	9.956e-25	F. hindsii	C. medica, C. maxima, C. sinensis
Category 3	sjg316990.1			23	1.67939e-25	1.25882e-24	F. hindsii	C. medica, C. maxima, C. sinensis
Category 3	sjg131080.1			13	1.92923e-25	1.42606e-24	F. hindsii	C. medica, C. maxima, C. sinensis
Category 3	sjg007200.3			12	2.25191e-25	1.63973e-24	F. hindsii	C. medica, C. maxima, C. sinensis
Category 3	sjg206110.2			13	2.30726e-25	1.6607e-24	F. hindsii	C. medica, C. maxima, C. sinensis
Category 3	sjg282470.1			14	2.36038e-25	1.67403e-24	F. hindsii	C. medica, C. maxima, C. sinensis
Category 3	sjg064440.1			11	8.74466e-25	6.118e-24	F. hindsii	C. medica, C. maxima, C. sinensis
Category 3	sjg245190.2			18	1.28726e-24	8.91273e-24	F. hindsii	C. medica, C. maxima, C. sinensis
Category 3	sjg146260.1			14	1.39997e-24	9.54872e-24	F. hindsii	C. medica, C. maxima, C. sinensis
Category 3	sjg252790.1			27	2.33208e-24	1.56906e-23	F. hindsii	C. medica, C. maxima, C. sinensis
Category 3	sjg256780.4			17	2.98886e-24	1.97037e-23	F. hindsii	C. medica, C. maxima, C. sinensis
Category 3	sjg293000.5			17	3.00014e-24	1.97037e-23	F. hindsii	C. medica, C. maxima, C. sinensis
Category 3	sjg046540.1			14	3.89291e-24	2.51899e-23	F. hindsii	C. medica, C. maxima, C. sinensis
Category 3	sjg096520.1			3	3.9279e-24	2.51899e-23	F. hindsii	C. medica, C. maxima, C. sinensis
Category 3	sjg256120.1			15	6.19874e-24	3.92667e-23	F. hindsii	C. medica, C. maxima, C. sinensis
Category 3	sjg315170.1			17	1.02531e-23	6.44659e-23	F. hindsii	C. medica, C. maxima, C. sinensis
Category 3	sjg088290.1			9	1.36543e-23	8.47488e-23	F. hindsii	C. medica, C. maxima, C. sinensis
Category 3	sjg062430.1			9	1.73206e-23	1.05789e-22	F. hindsii	C. medica, C. maxima, C. sinensis
Category 3	sjg078130.1			20	2.242e-23	1.35418e-22	F. hindsii	C. medica, C. maxima, C. sinensis
Category 3	sjg105770.1			31	3.2719e-23	1.95465e-22	F. hindsii	C. medica, C. maxima, C. sinensis
Category 3	sjg036190.1			14	3.82921e-23	2.26396e-22	F. hindsii	C. medica, C. maxima, C. sinensis
Category 3	sjg140080.1			9	6.61552e-23	3.87015e-22	F. hindsii	C. medica, C. maxima, C. sinensis
Category 3	sjg112320.2			10	2.30677e-22	1.33578e-21	F. hindsii	C. medica, C. maxima, C. sinensis
Category 3	sjg276190.1			9	5.58993e-22	3.19772e-21	F. hindsii	C. medica, C. maxima, C. sinensis
Category 3	sjg114220.1			16	6.16352e-22	3.4863e-21	F. hindsii	C. medica, C. maxima, C. sinensis
Category 3	sjg021470.1			8	1.04773e-21	5.88e-21	F. hindsii	C. medica, C. maxima, C. sinensis
Category 3	sjg278440.1			11	1.1593e-21	6.42833e-21	F. hindsii	C. medica, C. maxima, C. sinensis
Category 3	sjg075200.1			8	1.26302e-21	6.91052e-21	F. hindsii	C. medica, C. maxima, C. sinensis
Category 3	sjg153010.14			7	1.57538e-21	8.57714e-21	F. hindsii	C. medica, C. maxima, C. sinensis
Category 3	sjg297210.1			21	2.07189e-21	1.11236e-20	F. hindsii	C. medica, C. maxima, C. sinensis
Category 3	sjg211660.9			9	2.2937e-21	1.21828e-20	F. hindsii	C. medica, C. maxima, C. sinensis
Category 3	sjg154310.1			13	3.6135e-21	1.9015e-20	F. hindsii	C. medica, C. maxima, C. sinensis
Category 3	sjg316720.1			10	3.77464e-21	1.96631e-20	F. hindsii	C. medica, C. maxima, C. sinensis
Category 3	sjg140500.1			9	3.90698e-21	2.01953e-20	F. hindsii	C. medica, C. maxima, C. sinensis
Category 3	sjg259790.1			7	3.94819e-21	2.02058e-20	F. hindsii	C. medica, C. maxima, C. sinensis
Category 3	sjg245300.1			13	4.19458e-21	2.12293e-20	F. hindsii	C. medica, C. maxima, C. sinensis
Category 3	sjg017730.1			10	4.77584e-21	2.39902e-20	F. hindsii	C. medica, C. maxima, C. sinensis
Category 3	sjg208050.1			11	5.3559e-21	2.66497e-20	F. hindsii	C. medica, C. maxima, C. sinensis
Category 3	sjg194670.1			28	7.09655e-21	3.49741e-20	F. hindsii	C. medica, C. maxima, C. sinensis
Category 3	sjg198430.1			9	8.10911e-21	3.95827e-20	F. hindsii	C. medica, C. maxima, C. sinensis
Category 3	sjg028810.5			16	1.00528e-20	4.84072e-20	F. hindsii	C. medica, C. maxima, C. sinensis
Category 3	sjg009700.1			10	1.00944e-20	4.84072e-20	F. hindsii	C. medica, C. maxima, C. sinensis
Category 3	sjg264420.2			11	1.04213e-20	4.94e-20	F. hindsii	C. medica, C. maxima, C. sinensis
Category 3	sjg198600.1			16	1.73712e-20	8.19186e-20	F. hindsii	C. medica, C. maxima, C. sinensis
Category 3	sjg120000.1			11	3.1193e-20	1.456e-19	F. hindsii	C. medica, C. maxima, C. sinensis
Category 3	sjg123290.1			16	3.84743e-20	1.78104e-19	F. hindsii	C. medica, C. maxima, C. sinensis
Category 3	sjg283890.3			12	4.25192e-20	1.94914e-19	F. hindsii	C. medica, C. maxima, C. sinensis
Category 3	sjg126860.3			15	5.06972e-20	2.30533e-19	F. hindsii	C. medica, C. maxima, C. sinensis
Category 3	sjg073390.1			5	5.33339e-20	2.40302e-19	F. hindsii	C. medica, C. maxima, C. sinensis
Category 3	sjg136990.1			12	6.46494e-20	2.888e-19	F. hindsii	C. medica, C. maxima, C. sinensis
Category 3	sjg087490.1			15	7.78944e-20	3.42502e-19	F. hindsii	C. medica, C. maxima, C. sinensis
Category 3	sjg090180.1			9	8.59525e-20	3.75016e-19	F. hindsii	C. medica, C. maxima, C. sinensis
Category 3	sjg164140.4			10	1.34614e-19	5.83902e-19	F. hindsii	C. medica, C. maxima, C. sinensis
Category 3	sjg144460.1			18	2.18161e-19	9.3529e-19	F. hindsii	C. medica, C. maxima, C. sinensis
Category 3	sjg115840.1			9	2.25877e-19	9.61856e-19	F. hindsii	C. medica, C. maxima, C. sinensis
Category 3	sjg166190.5			8	2.32099e-19	9.79556e-19	F. hindsii	C. medica, C. maxima, C. sinensis
Category 3	sjg301290.1			19	2.37481e-19	9.92787e-19	F. hindsii	C. medica, C. maxima, C. sinensis
Category 3	sjg115450.1			10	3.90246e-19	1.62094e-18	F. hindsii	C. medica, C. maxima, C. sinensis
Category 3	sjg023360.1			16	4.28367e-19	1.76508e-18	F. hindsii	C. medica, C. maxima, C. sinensis
Category 3	sjg213940.1			13	4.85934e-19	1.98886e-18	F. hindsii	C. medica, C. maxima, C. sinensis
Category 3	sjg114560.1			42	5.0815e-19	2.06302e-18	F. hindsii	C. medica, C. maxima, C. sinensis
Category 3	sjg078530.1			10	5.2268e-19	2.10785e-18	F. hindsii	C. medica, C. maxima, C. sinensis
Category 3	sjg165280.3			21	6.1057e-19	2.444e-18	F. hindsii	C. medica, C. maxima, C. sinensis
Category 3	sjg320890.1			7	1.00759e-18	4.00985e-18	F. hindsii	C. medica, C. maxima, C. sinensis
Category 3	sjg179100.1			11	1.17597e-18	4.65007e-18	F. hindsii	C. medica, C. maxima, C. sinensis
Category 3	sjg054940.3			16	1.27193e-18	4.96794e-18	F. hindsii	C. medica, C. maxima, C. sinensis
Category 3	sjg015120.1			8	1.61197e-18	6.25197e-18	F. hindsii	C. medica, C. maxima, C. sinensis
Category 3	sjg252820.1			15	1.74614e-18	6.74638e-18	F. hindsii	C. medica, C. maxima, C. sinensis
Category 3	sjg290510.1			6	2.50705e-18	9.60662e-18	F. hindsii	C. medica, C. maxima, C. sinensis
Category 3	sjg297000.2			9	3.96793e-18	1.5086e-17	F. hindsii	C. medica, C. maxima, C. sinensis
Category 3	sjg037120.1			5	4.97126e-18	1.87521e-17	F. hindsii	C. medica, C. maxima, C. sinensis
Category 3	sjg156430.2			11	6.16291e-18	2.30783e-17	F. hindsii	C. medica, C. maxima, C. sinensis
Category 3	sjg028960.1			10	6.28152e-18	2.33634e-17	F. hindsii	C. medica, C. maxima, C. sinensis
Category 3	sjg185140.1			5	7.04025e-18	2.60089e-17	F. hindsii	C. medica, C. maxima, C. sinensis
Category 3	sjg070290.1			8	7.1626e-18	2.62698e-17	F. hindsii	C. medica, C. maxima, C. sinensis
Category 3	sjg070580.1			14	8.56835e-18	3.12277e-17	F. hindsii	C. medica, C. maxima, C. sinensis
Category 3	sjg041830.2			4	1.08492e-17	3.90857e-17	F. hindsii	C. medica, C. maxima, C. sinensis
Category 3	sjg018380.1			25	1.08993e-17	3.91811e-17	F. hindsii	C. medica, C. maxima, C. sinensis
Category 3	sjg009460.3			23	1.13595e-17	4.07034e-17	F. hindsii	C. medica, C. maxima, C. sinensis
Category 3	sjg140030.1			1	1.22886e-17	4.3624e-17	F. hindsii	C. medica, C. maxima, C. sinensis
Category 3	sjg152550.6			14	1.46111e-17	5.14384e-17	F. hindsii	C. medica, C. maxima, C. sinensis
Category 3	sjg247880.1			29	2.36722e-17	8.295e-17	F. hindsii	C. medica, C. maxima, C. sinensis
Category 3	sjg008770.1			10	2.49087e-17	8.65804e-17	F. hindsii	C. medica, C. maxima, C. sinensis
Category 3	sjg208250.1			5	2.5935e-17	8.94727e-17	F. hindsii	C. medica, C. maxima, C. sinensis
Category 3	sjg059960.1			12	2.86631e-17	9.85058e-17	F. hindsii	C. medica, C. maxima, C. sinensis
Category 3	sjg041610.1			5	4.25372e-17	1.44936e-16	F. hindsii	C. medica, C. maxima, C. sinensis
Category 3	sjg206560.1			11	4.49856e-17	1.52484e-16	F. hindsii	C. medica, C. maxima, C. sinensis
Category 3	sjg171170.2			13	5.12663e-17	1.72732e-16	F. hindsii	C. medica, C. maxima, C. sinensis
Category 3	sjg301790.1			8	5.50763e-17	1.8436e-16	F. hindsii	C. medica, C. maxima, C. sinensis
Category 3	sjg289620.1			7	5.76439e-17	1.9152e-16	F. hindsii	C. medica, C. maxima, C. sinensis
Category 3	sjg170110.1			8	6.0346e-17	1.99252e-16	F. hindsii	C. medica, C. maxima, C. sinensis
Category 3	sjg115680.1			10	7.20868e-17	2.36773e-16	F. hindsii	C. medica, C. maxima, C. sinensis
Category 3	sjg172000.1			14	7.73383e-17	2.52292e-16	F. hindsii	C. medica, C. maxima, C. sinensis
Category 3	sjg129250.1			11	9.45115e-17	3.06549e-16	F. hindsii	C. medica, C. maxima, C. sinensis
Category 3	sjg251800.1			6	1.03778e-16	3.35321e-16	F. hindsii	C. medica, C. maxima, C. sinensis
Category 3	sjg077420.1			17	1.09631e-16	3.5253e-16	F. hindsii	C. medica, C. maxima, C. sinensis
Category 3	sjg054830.1			7	1.12029e-16	3.5679e-16	F. hindsii	C. medica, C. maxima, C. sinensis
Category 3	sjg009140.1			11	1.58731e-16	5.035e-16	F. hindsii	C. medica, C. maxima, C. sinensis
Category 3	sjg167420.1			14	1.7776e-16	5.60165e-16	F. hindsii	C. medica, C. maxima, C. sinensis
Category 3	sjg299700.2			8	1.78835e-16	5.60165e-16	F. hindsii	C. medica, C. maxima, C. sinensis
Category 3	sjg088610.4			13	1.84291e-16	5.72444e-16	F. hindsii	C. medica, C. maxima, C. sinensis
Category 3	sjg123850.1			45	2.13661e-16	6.61907e-16	F. hindsii	C. medica, C. maxima, C. sinensis
Category 3	sjg160760.2			12	2.23848e-16	6.88832e-16	F. hindsii	C. medica, C. maxima, C. sinensis
Category 3	sjg155180.1			21	2.34784e-16	7.18506e-16	F. hindsii	C. medica, C. maxima, C. sinensis
Category 3	sjg263320.1			10	2.85055e-16	8.664e-16	F. hindsii	C. medica, C. maxima, C. sinensis
Category 3	sjg261350.1			8	2.95754e-16	8.94727e-16	F. hindsii	C. medica, C. maxima, C. sinensis
Category 3	sjg054120.1			7	4.98745e-16	1.49982e-15	F. hindsii	C. medica, C. maxima, C. sinensis
Category 3	sjg011310.1			10	5.2611e-16	1.57209e-15	F. hindsii	C. medica, C. maxima, C. sinensis
Category 3	sjg028270.1			22	6.02575e-16	1.79216e-15	F. hindsii	C. medica, C. maxima, C. sinensis
Category 3	sjg208960.1			11	7.86354e-16	2.32307e-15	F. hindsii	C. medica, C. maxima, C. sinensis
Category 3	sjg038430.1			6	8.11983e-16	2.38665e-15	F. hindsii	C. medica, C. maxima, C. sinensis
Category 3	sjg263650.1			10	8.54478e-16	2.49631e-15	F. hindsii	C. medica, C. maxima, C. sinensis
Category 3	sjg173450.1			14	8.95226e-16	2.60186e-15	F. hindsii	C. medica, C. maxima, C. sinensis
Category 3	sjg154540.1			18	9.32631e-16	2.69759e-15	F. hindsii	C. medica, C. maxima, C. sinensis
Category 3	sjg088460.1			6	9.57609e-16	2.7549e-15	F. hindsii	C. medica, C. maxima, C. sinensis
Category 3	sjg288640.1			8	1.10826e-15	3.17484e-15	F. hindsii	C. medica, C. maxima, C. sinensis
Category 3	sjg123070.1			6	1.22355e-15	3.4708e-15	F. hindsii	C. medica, C. maxima, C. sinensis
Category 3	sjg256210.1			4	1.27617e-15	3.62213e-15	F. hindsii	C. medica, C. maxima, C. sinensis
Category 3	sjg152600.3			6	1.44691e-15	4.08148e-15	F. hindsii	C. medica, C. maxima, C. sinensis
Category 3	sjg251810.1			8	1.83987e-15	5.152e-15	F. hindsii	C. medica, C. maxima, C. sinensis
Category 3	sjg006550.3			4	2.0909e-15	5.82136e-15	F. hindsii	C. medica, C. maxima, C. sinensis
Category 3	sjg186530.1			7	2.40834e-15	6.67771e-15	F. hindsii	C. medica, C. maxima, C. sinensis
Category 3	sjg199910.1			9	2.84781e-15	7.85596e-15	F. hindsii	C. medica, C. maxima, C. sinensis
Category 3	sjg211480.1			7	3.15013e-15	8.63814e-15	F. hindsii	C. medica, C. maxima, C. sinensis
Category 3	sjg135540.1			7	3.5496e-15	9.68513e-15	F. hindsii	C. medica, C. maxima, C. sinensis
Category 3	sjg293980.1			6	4.54064e-15	1.23229e-14	F. hindsii	C. medica, C. maxima, C. sinensis
Category 3	sjg210690.1			11	5.31486e-15	1.43397e-14	F. hindsii	C. medica, C. maxima, C. sinensis
Category 3	sjg279780.1			4	1.10136e-14	2.95556e-14	F. hindsii	C. medica, C. maxima, C. sinensis
Category 3	sjg012970.1			10	1.1066e-14	2.96744e-14	F. hindsii	C. medica, C. maxima, C. sinensis
Category 3	sjg133020.1			6	1.13613e-14	3.0324e-14	F. hindsii	C. medica, C. maxima, C. sinensis
Category 3	sjg008270.1			11	1.15263e-14	3.04378e-14	F. hindsii	C. medica, C. maxima, C. sinensis
Category 3	sjg313630.1			4	1.22688e-14	3.23941e-14	F. hindsii	C. medica, C. maxima, C. sinensis
Category 3	sjg076390.1			10	1.75824e-14	4.61241e-14	F. hindsii	C. medica, C. maxima, C. sinensis
Category 3	sjg057680.1			10	1.86602e-14	4.87667e-14	F. hindsii	C. medica, C. maxima, C. sinensis
Category 3	sjg198750.1			7	1.90102e-14	4.93073e-14	F. hindsii	C. medica, C. maxima, C. sinensis
Category 3	sjg291570.1			13	2.76424e-14	7.12777e-14	F. hindsii	C. medica, C. maxima, C. sinensis
Category 3	sjg250690.2			19	2.84547e-14	7.32464e-14	F. hindsii	C. medica, C. maxima, C. sinensis
Category 3	sjg264880.1			6	2.94894e-14	7.54519e-14	F. hindsii	C. medica, C. maxima, C. sinensis
Category 3	sjg296070.3			9	3.11485e-14	7.91636e-14	F. hindsii	C. medica, C. maxima, C. sinensis
Category 3	sjg270860.2			17	3.80869e-14	9.652e-14	F. hindsii	C. medica, C. maxima, C. sinensis
Category 3	sjg064510.1			13	4.67234e-14	1.17746e-13	F. hindsii	C. medica, C. maxima, C. sinensis
Category 3	sjg115310.1			6	4.84706e-14	1.21707e-13	F. hindsii	C. medica, C. maxima, C. sinensis
Category 3	sjg293150.1			9	4.9563e-14	1.23884e-13	F. hindsii	C. medica, C. maxima, C. sinensis
Category 3	sjg177040.1			6	5.56969e-14	1.38469e-13	F. hindsii	C. medica, C. maxima, C. sinensis
Category 3	sjg286550.1			5	5.67724e-14	1.40547e-13	F. hindsii	C. medica, C. maxima, C. sinensis
Category 3	sjg055610.1			6	5.98491e-14	1.47285e-13	F. hindsii	C. medica, C. maxima, C. sinensis
Category 3	sjg296450.1			12	6.05221e-14	1.48323e-13	F. hindsii	C. medica, C. maxima, C. sinensis
Category 3	sjg141520.1			6	6.42011e-14	1.56672e-13	F. hindsii	C. medica, C. maxima, C. sinensis
Category 3	sjg082540.1			16	7.24211e-14	1.75876e-13	F. hindsii	C. medica, C. maxima, C. sinensis
Category 3	sjg117330.1			12	8.28818e-14	2.00467e-13	F. hindsii	C. medica, C. maxima, C. sinensis
Category 3	sjg108700.1			7	8.43439e-14	2.0293e-13	F. hindsii	C. medica, C. maxima, C. sinensis
Category 3	sjg022950.1			13	9.23406e-14	2.21187e-13	F. hindsii	C. medica, C. maxima, C. sinensis
Category 3	sjg214060.1			22	9.67265e-14	2.30692e-13	F. hindsii	C. medica, C. maxima, C. sinensis
Category 3	sjg078120.1			9	1.07713e-13	2.565e-13	F. hindsii	C. medica, C. maxima, C. sinensis
Category 3	sjg062330.1			6	1.19422e-13	2.81369e-13	F. hindsii	C. medica, C. maxima, C. sinensis
Category 3	sjg105390.1			3	1.2143e-13	2.84832e-13	F. hindsii	C. medica, C. maxima, C. sinensis
Category 3	sjg088530.3			9	1.26503e-13	2.97639e-13	F. hindsii	C. medica, C. maxima, C. sinensis
Category 3	sjg035370.1			5	1.32565e-13	3.10333e-13	F. hindsii	C. medica, C. maxima, C. sinensis
Category 3	sjg121570.1			12	1.37177e-13	3.18271e-13	F. hindsii	C. medica, C. maxima, C. sinensis
Category 3	sjg019750.2			10	1.41567e-13	3.28452e-13	F. hindsii	C. medica, C. maxima, C. sinensis
Category 3	sjg100210.1			5	1.46127e-13	3.36242e-13	F. hindsii	C. medica, C. maxima, C. sinensis
Category 3	sjg279900.2			22	1.66044e-13	3.80655e-13	F. hindsii	C. medica, C. maxima, C. sinensis
Category 3	sjg152420.1			4	1.89423e-13	4.31536e-13	F. hindsii	C. medica, C. maxima, C. sinensis
Category 3	sjg283590.3			6	1.89794e-13	4.31966e-13	F. hindsii	C. medica, C. maxima, C. sinensis
Category 3	sjg152230.3			19	1.92094e-13	4.34655e-13	F. hindsii	C. medica, C. maxima, C. sinensis
Category 3	sjg166220.1			8	2.62603e-13	5.92864e-13	F. hindsii	C. medica, C. maxima, C. sinensis
Category 3	sjg074410.1			4	3.35661e-13	7.54228e-13	F. hindsii	C. medica, C. maxima, C. sinensis
Category 3	sjg114290.1			3	3.49707e-13	7.82353e-13	F. hindsii	C. medica, C. maxima, C. sinensis
Category 3	sjg249670.1			15	3.84325e-13	8.54762e-13	F. hindsii	C. medica, C. maxima, C. sinensis
Category 3	sjg097660.6			10	4.29056e-13	9.5095e-13	F. hindsii	C. medica, C. maxima, C. sinensis
Category 3	sjg025480.4			12	5.98185e-13	1.32007e-12	F. hindsii	C. medica, C. maxima, C. sinensis
Category 3	sjg086090.2			7	6.35339e-13	1.39595e-12	F. hindsii	C. medica, C. maxima, C. sinensis
Category 3	sjg293140.1			7	7.27989e-13	1.59381e-12	F. hindsii	C. medica, C. maxima, C. sinensis
Category 3	sjg265800.1			1	7.7725e-13	1.69411e-12	F. hindsii	C. medica, C. maxima, C. sinensis
Category 3	sjg167350.1			4	9.35558e-13	2.03246e-12	F. hindsii	C. medica, C. maxima, C. sinensis
Category 3	sjg083720.1			4	1.00585e-12	2.18423e-12	F. hindsii	C. medica, C. maxima, C. sinensis
Category 3	sjg197300.2			6	1.0251e-12	2.21846e-12	F. hindsii	C. medica, C. maxima, C. sinensis
Category 3	sjg269890.1			4	1.1322e-12	2.42403e-12	F. hindsii	C. medica, C. maxima, C. sinensis
Category 3	sjg165500.3			3	1.2763e-12	2.73478e-12	F. hindsii	C. medica, C. maxima, C. sinensis
Category 3	sjg007100.11			4	1.68757e-12	3.59632e-12	F. hindsii	C. medica, C. maxima, C. sinensis
Category 3	sjg192340.2			11	1.75702e-12	3.73036e-12	F. hindsii	C. medica, C. maxima, C. sinensis
Category 3	sjg052170.4			10	2.02336e-12	4.26444e-12	F. hindsii	C. medica, C. maxima, C. sinensis
Category 3	sjg146370.2			3	2.12754e-12	4.47889e-12	F. hindsii	C. medica, C. maxima, C. sinensis
Category 3	sjg079340.1			4	2.93703e-12	6.15779e-12	F. hindsii	C. medica, C. maxima, C. sinensis
Category 3	sjg244110.1			12	3.10775e-12	6.48831e-12	F. hindsii	C. medica, C. maxima, C. sinensis
Category 3	sjg263000.1			4	3.49185e-12	7.24514e-12	F. hindsii	C. medica, C. maxima, C. sinensis
Category 3	sjg033940.1			4	3.50107e-12	7.24514e-12	F. hindsii	C. medica, C. maxima, C. sinensis
Category 3	sjg236040.1			14	3.77549e-12	7.79442e-12	F. hindsii	C. medica, C. maxima, C. sinensis
Category 3	sjg166660.1			10	4.19974e-12	8.62703e-12	F. hindsii	C. medica, C. maxima, C. sinensis
Category 3	sjg127820.1			1	4.32825e-12	8.85985e-12	F. hindsii	C. medica, C. maxima, C. sinensis
Category 3	sjg095390.1			6	4.65986e-12	9.49854e-12	F. hindsii	C. medica, C. maxima, C. sinensis
Category 3	sjg320460.1			3	4.72626e-12	9.60443e-12	F. hindsii	C. medica, C. maxima, C. sinensis
Category 3	sjg290260.1			2	5.53698e-12	1.12064e-11	F. hindsii	C. medica, C. maxima, C. sinensis
Category 3	sjg121900.2			2	7.24321e-12	1.45897e-11	F. hindsii	C. medica, C. maxima, C. sinensis
Category 3	sjg164650.1			4	9.42847e-12	1.89312e-11	F. hindsii	C. medica, C. maxima, C. sinensis
Category 3	sjg073910.1			6	9.97566e-12	1.996e-11	F. hindsii	C. medica, C. maxima, C. sinensis
Category 3	sjg018330.3			8	1.02667e-11	2.05229e-11	F. hindsii	C. medica, C. maxima, C. sinensis
Category 3	sjg206310.1			8	1.05316e-11	2.08433e-11	F. hindsii	C. medica, C. maxima, C. sinensis
Category 3	sjg259820.1			7	1.05849e-11	2.09636e-11	F. hindsii	C. medica, C. maxima, C. sinensis
Category 3	sjg293750.2			5	1.50325e-11	2.95556e-11	F. hindsii	C. medica, C. maxima, C. sinensis
Category 3	sjg070050.1			45	1.91305e-11	3.74952e-11	F. hindsii	C. medica, C. maxima, C. sinensis
Category 3	sjg011780.1			2	1.95903e-11	3.83353e-11	F. hindsii	C. medica, C. maxima, C. sinensis
Category 3	sjg114230.3			7	2.13841e-11	4.17026e-11	F. hindsii	C. medica, C. maxima, C. sinensis
Category 3	sjg161530.3			7	2.14596e-11	4.17445e-11	F. hindsii	C. medica, C. maxima, C. sinensis
Category 3	sjg173020.1			6	2.2939e-11	4.43011e-11	F. hindsii	C. medica, C. maxima, C. sinensis
Category 3	sjg043860.1			2	3.81514e-11	7.33661e-11	F. hindsii	C. medica, C. maxima, C. sinensis
Category 3	sjg171180.1			2	3.81577e-11	7.33661e-11	F. hindsii	C. medica, C. maxima, C. sinensis
Category 3	sjg154440.1			4	3.88277e-11	7.42504e-11	F. hindsii	C. medica, C. maxima, C. sinensis
Category 3	sjg073710.1			3	4.12318e-11	7.85606e-11	F. hindsii	C. medica, C. maxima, C. sinensis
Category 3	sjg303470.1			7	4.21837e-11	8.018e-11	F. hindsii	C. medica, C. maxima, C. sinensis
Category 3	sjg183660.1			3	5.31276e-11	1.00531e-10	F. hindsii	C. medica, C. maxima, C. sinensis
Category 3	sjg179180.1			4	5.50571e-11	1.03948e-10	F. hindsii	C. medica, C. maxima, C. sinensis
Category 3	sjg143200.1			10	5.67059e-11	1.06588e-10	F. hindsii	C. medica, C. maxima, C. sinensis
Category 3	sjg099930.1			3	6.01267e-11	1.12582e-10	F. hindsii	C. medica, C. maxima, C. sinensis
Category 3	sjg056050.1			4	6.54159e-11	1.2208e-10	F. hindsii	C. medica, C. maxima, C. sinensis
Category 3	sjg025350.1			4	6.93124e-11	1.28908e-10	F. hindsii	C. medica, C. maxima, C. sinensis
Category 3	sjg026940.1			2	7.31397e-11	1.35502e-10	F. hindsii	C. medica, C. maxima, C. sinensis
Category 3	sjg093250.1			2	8.00546e-11	1.47962e-10	F. hindsii	C. medica, C. maxima, C. sinensis
Category 3	sjg009790.2			7	8.2075e-11	1.51132e-10	F. hindsii	C. medica, C. maxima, C. sinensis
Category 3	sjg009990.2			7	8.68102e-11	1.59233e-10	F. hindsii	C. medica, C. maxima, C. sinensis
Category 3	sjg000450.1			3	1.03309e-10	1.88302e-10	F. hindsii	C. medica, C. maxima, C. sinensis
Category 3	sjg252320.1			2	1.23853e-10	2.25918e-10	F. hindsii	C. medica, C. maxima, C. sinensis
Category 3	sjg118780.1			12	1.32006e-10	2.39672e-10	F. hindsii	C. medica, C. maxima, C. sinensis
Category 3	sjg063330.1			5	1.35938e-10	2.46095e-10	F. hindsii	C. medica, C. maxima, C. sinensis
Category 3	sjg296890.1			3	1.61184e-10	2.90346e-10	F. hindsii	C. medica, C. maxima, C. sinensis
Category 3	sjg036990.1			4	1.6227e-10	2.91162e-10	F. hindsii	C. medica, C. maxima, C. sinensis
Category 3	sjg157490.1			5	1.63714e-10	2.93764e-10	F. hindsii	C. medica, C. maxima, C. sinensis
Category 3	sjg017440.1			2	1.67094e-10	2.98134e-10	F. hindsii	C. medica, C. maxima, C. sinensis
Category 3	sjg309250.1			3	1.87567e-10	3.34502e-10	F. hindsii	C. medica, C. maxima, C. sinensis
Category 3	sjg132470.1			4	2.26386e-10	4.00773e-10	F. hindsii	C. medica, C. maxima, C. sinensis
Category 3	sjg216250.1			2	2.31113e-10	4.08279e-10	F. hindsii	C. medica, C. maxima, C. sinensis
Category 3	sjg135080.1			10	2.38711e-10	4.2102e-10	F. hindsii	C. medica, C. maxima, C. sinensis
Category 3	sjg297180.1			4	2.78934e-10	4.89861e-10	F. hindsii	C. medica, C. maxima, C. sinensis
Category 3	sjg239940.1			5	3.18292e-10	5.565e-10	F. hindsii	C. medica, C. maxima, C. sinensis
Category 3	sjg236220.1			4	3.45174e-10	6.01771e-10	F. hindsii	C. medica, C. maxima, C. sinensis
Category 3	sjg206430.1			4	3.85641e-10	6.71085e-10	F. hindsii	C. medica, C. maxima, C. sinensis
Category 3	sjg252300.1			5	4.06207e-10	7.03557e-10	F. hindsii	C. medica, C. maxima, C. sinensis
Category 3	sjg237780.1			2	4.2249e-10	7.28909e-10	F. hindsii	C. medica, C. maxima, C. sinensis
Category 3	sjg104950.1			3	4.45123e-10	7.65393e-10	F. hindsii	C. medica, C. maxima, C. sinensis
Category 3	sjg159670.2			5	4.45864e-10	7.65393e-10	F. hindsii	C. medica, C. maxima, C. sinensis
Category 3	sjg023890.1			3	5.53673e-10	9.47678e-10	F. hindsii	C. medica, C. maxima, C. sinensis
Category 3	sjg125280.1			1	6.77688e-10	1.15608e-09	F. hindsii	C. medica, C. maxima, C. sinensis
Category 3	sjg189130.1			18	1.01685e-09	1.73367e-09	F. hindsii	C. medica, C. maxima, C. sinensis
Category 3	sjg049700.1			5	1.09011e-09	1.84675e-09	F. hindsii	C. medica, C. maxima, C. sinensis
Category 3	sjg016500.1			19	1.36471e-09	2.29689e-09	F. hindsii	C. medica, C. maxima, C. sinensis
Category 3	sjg245380.1			2	1.58187e-09	2.66e-09	F. hindsii	C. medica, C. maxima, C. sinensis
Category 3	sjg037940.1			4	1.59489e-09	2.66839e-09	F. hindsii	C. medica, C. maxima, C. sinensis
Category 3	sjg281780.1			1	1.79905e-09	3.01132e-09	F. hindsii	C. medica, C. maxima, C. sinensis
Category 3	sjg259890.2			1	1.86332e-09	3.10194e-09	F. hindsii	C. medica, C. maxima, C. sinensis
Category 3	sjg207560.1			3	2.35351e-09	3.90687e-09	F. hindsii	C. medica, C. maxima, C. sinensis
Category 3	sjg206250.1			5	2.59472e-09	4.29246e-09	F. hindsii	C. medica, C. maxima, C. sinensis
Category 3	sjg074060.1			2	2.93883e-09	4.84235e-09	F. hindsii	C. medica, C. maxima, C. sinensis
Category 3	sjg251280.1			5	2.94296e-09	4.84235e-09	F. hindsii	C. medica, C. maxima, C. sinensis
Category 3	sjg213230.1			34	3.43651e-09	5.63101e-09	F. hindsii	C. medica, C. maxima, C. sinensis
Category 3	sjg286310.1			4	3.4388e-09	5.63101e-09	F. hindsii	C. medica, C. maxima, C. sinensis
Category 3	sjg314250.1			3	3.73949e-09	6.10331e-09	F. hindsii	C. medica, C. maxima, C. sinensis
Category 3	sjg162290.1			1	3.95086e-09	6.4263e-09	F. hindsii	C. medica, C. maxima, C. sinensis
Category 3	sjg245470.1			6	4.20654e-09	6.82841e-09	F. hindsii	C. medica, C. maxima, C. sinensis
Category 3	sjg184510.1			5	4.6307e-09	7.48681e-09	F. hindsii	C. medica, C. maxima, C. sinensis
Category 3	sjg261840.1			13	6.14414e-09	9.88459e-09	F. hindsii	C. medica, C. maxima, C. sinensis
Category 3	sjg176520.1			2	6.15445e-09	9.88459e-09	F. hindsii	C. medica, C. maxima, C. sinensis
Category 3	sjg054060.1			12	6.63738e-09	1.064e-08	F. hindsii	C. medica, C. maxima, C. sinensis
Category 3	sjg190630.1			6	7.13133e-09	1.13909e-08	F. hindsii	C. medica, C. maxima, C. sinensis
Category 3	sjg008550.1			3	8.06436e-09	1.28381e-08	F. hindsii	C. medica, C. maxima, C. sinensis
Category 3	sjg238170.1			4	8.46212e-09	1.3435e-08	F. hindsii	C. medica, C. maxima, C. sinensis
Category 3	sjg200630.1			3	8.84216e-09	1.39967e-08	F. hindsii	C. medica, C. maxima, C. sinensis
Category 3	sjg182180.1			3	9.20133e-09	1.45234e-08	F. hindsii	C. medica, C. maxima, C. sinensis
Category 3	sjg182920.1			17	1.32832e-08	2.09337e-08	F. hindsii	C. medica, C. maxima, C. sinensis
Category 3	sjg024170.1			4	1.36468e-08	2.13428e-08	F. hindsii	C. medica, C. maxima, C. sinensis
Category 3	sjg268760.1			4	1.36721e-08	2.14365e-08	F. hindsii	C. medica, C. maxima, C. sinensis
Category 3	sjg136590.1			3	1.44768e-08	2.26217e-08	F. hindsii	C. medica, C. maxima, C. sinensis
Category 3	sjg123060.1			2	1.4583e-08	2.27111e-08	F. hindsii	C. medica, C. maxima, C. sinensis
Category 3	sjg293700.1			2	1.55045e-08	2.40408e-08	F. hindsii	C. medica, C. maxima, C. sinensis
Category 3	sjg132560.2			1	2.14648e-08	3.325e-08	F. hindsii	C. medica, C. maxima, C. sinensis
Category 3	sjg060020.2			3	2.16695e-08	3.3462e-08	F. hindsii	C. medica, C. maxima, C. sinensis
Category 3	sjg064710.1			2	2.24886e-08	3.45954e-08	F. hindsii	C. medica, C. maxima, C. sinensis
Category 3	sjg207600.3			3	2.32779e-08	3.57222e-08	F. hindsii	C. medica, C. maxima, C. sinensis
Category 3	sjg010570.2			3	2.60397e-08	3.97471e-08	F. hindsii	C. medica, C. maxima, C. sinensis
Category 3	sjg135610.1			3	2.68767e-08	4.10052e-08	F. hindsii	C. medica, C. maxima, C. sinensis
Category 3	sjg084400.2			5	3.1726e-08	4.8184e-08	F. hindsii	C. medica, C. maxima, C. sinensis
Category 3	sjg199940.1			4	3.25772e-08	4.94108e-08	F. hindsii	C. medica, C. maxima, C. sinensis
Category 3	sjg184440.1			3	4.14859e-08	6.27216e-08	F. hindsii	C. medica, C. maxima, C. sinensis
Category 3	sjg006490.1			7	4.1922e-08	6.31467e-08	F. hindsii	C. medica, C. maxima, C. sinensis
Category 3	sjg123730.1			7	5.39407e-08	8.10023e-08	F. hindsii	C. medica, C. maxima, C. sinensis
Category 3	sjg247690.1			1	6.62662e-08	9.93566e-08	F. hindsii	C. medica, C. maxima, C. sinensis
Category 3	sjg088350.1			5	6.87073e-08	1.02664e-07	F. hindsii	C. medica, C. maxima, C. sinensis
Category 3	sjg131440.2			2	7.02179e-08	1.04612e-07	F. hindsii	C. medica, C. maxima, C. sinensis
Category 3	sjg191990.1			2	7.75971e-08	1.15316e-07	F. hindsii	C. medica, C. maxima, C. sinensis
Category 3	sjg010040.1			1	9.24252e-08	1.36927e-07	F. hindsii	C. medica, C. maxima, C. sinensis
Category 3	sjg262870.1			8	9.39379e-08	1.38763e-07	F. hindsii	C. medica, C. maxima, C. sinensis
Category 3	sjg173230.1			1	9.41605e-08	1.38821e-07	F. hindsii	C. medica, C. maxima, C. sinensis
Category 3	sjg007890.1			3	9.54337e-08	1.40201e-07	F. hindsii	C. medica, C. maxima, C. sinensis
Category 3	sjg173440.1			1	9.74652e-08	1.42893e-07	F. hindsii	C. medica, C. maxima, C. sinensis
Category 3	sjg281550.1			1	1.01246e-07	1.47615e-07	F. hindsii	C. medica, C. maxima, C. sinensis
Category 3	sjg250040.2			3	1.09524e-07	1.60329e-07	F. hindsii	C. medica, C. maxima, C. sinensis
Category 3	sjg196850.1			2	1.19423e-07	1.72973e-07	F. hindsii	C. medica, C. maxima, C. sinensis
Category 3	sjg062310.2			3	1.79165e-07	2.59477e-07	F. hindsii	C. medica, C. maxima, C. sinensis
Category 3	sjg189760.1			2	1.90063e-07	2.74674e-07	F. hindsii	C. medica, C. maxima, C. sinensis
Category 3	sjg132940.1			3	2.40904e-07	3.47458e-07	F. hindsii	C. medica, C. maxima, C. sinensis
Category 3	sjg123280.1			1	2.65785e-07	3.82465e-07	F. hindsii	C. medica, C. maxima, C. sinensis
Category 3	sjg275790.1			3	3.03545e-07	4.35925e-07	F. hindsii	C. medica, C. maxima, C. sinensis
Category 3	sjg186750.3			1	3.7121e-07	5.3057e-07	F. hindsii	C. medica, C. maxima, C. sinensis
Category 3	sjg317390.1			3	4.03781e-07	5.76214e-07	F. hindsii	C. medica, C. maxima, C. sinensis
Category 3	sjg005460.1			1	4.30961e-07	6.1308e-07	F. hindsii	C. medica, C. maxima, C. sinensis
Category 3	sjg185380.1			1	4.34946e-07	6.1712e-07	F. hindsii	C. medica, C. maxima, C. sinensis
Category 3	sjg018950.1			1	4.78261e-07	6.76319e-07	F. hindsii	C. medica, C. maxima, C. sinensis
Category 3	sjg319290.1			3	5.12923e-07	7.23915e-07	F. hindsii	C. medica, C. maxima, C. sinensis
Category 3	sjg138420.1			2	5.15358e-07	7.24815e-07	F. hindsii	C. medica, C. maxima, C. sinensis
Category 3	sjg081450.1			2	5.27473e-07	7.39747e-07	F. hindsii	C. medica, C. maxima, C. sinensis
Category 3	sjg125530.1			2	6.1287e-07	8.582e-07	F. hindsii	C. medica, C. maxima, C. sinensis
Category 3	sjg188130.1			1	6.26595e-07	8.75496e-07	F. hindsii	C. medica, C. maxima, C. sinensis
Category 3	sjg135500.1			4	7.13674e-07	9.94366e-07	F. hindsii	C. medica, C. maxima, C. sinensis
Category 3	sjg319020.1			3	8.42082e-07	1.16929e-06	F. hindsii	C. medica, C. maxima, C. sinensis
Category 3	sjg085500.2			5	8.43848e-07	1.16929e-06	F. hindsii	C. medica, C. maxima, C. sinensis
Category 3	sjg088050.2			2	9.37444e-07	1.29476e-06	F. hindsii	C. medica, C. maxima, C. sinensis
Category 3	sjg021270.1			3	9.63413e-07	1.32724e-06	F. hindsii	C. medica, C. maxima, C. sinensis
Category 3	sjg152930.1			2	9.9644e-07	1.36918e-06	F. hindsii	C. medica, C. maxima, C. sinensis
Category 3	sjg247250.1			5	1.00513e-06	1.38485e-06	F. hindsii	C. medica, C. maxima, C. sinensis
Category 3	sjg127550.1			1	1.18196e-06	1.61378e-06	F. hindsii	C. medica, C. maxima, C. sinensis
Category 3	sjg119510.1			1	1.28828e-06	1.75969e-06	F. hindsii	C. medica, C. maxima, C. sinensis
Category 3	sjg104680.1			1	1.31556e-06	1.79601e-06	F. hindsii	C. medica, C. maxima, C. sinensis
Category 3	sjg072990.1			3	1.34724e-06	1.83214e-06	F. hindsii	C. medica, C. maxima, C. sinensis
Category 3	sjg142450.1			5	1.35648e-06	1.84102e-06	F. hindsii	C. medica, C. maxima, C. sinensis
Category 3	sjg310910.1			2	1.37592e-06	1.86335e-06	F. hindsii	C. medica, C. maxima, C. sinensis
Category 3	sjg252130.1			1	1.47224e-06	1.97985e-06	F. hindsii	C. medica, C. maxima, C. sinensis
Category 3	sjg182120.1			3	1.58391e-06	2.12263e-06	F. hindsii	C. medica, C. maxima, C. sinensis
Category 3	sjg197160.1			1	1.70187e-06	2.27809e-06	F. hindsii	C. medica, C. maxima, C. sinensis
Category 3	sjg320130.1			1	2.10963e-06	2.8204e-06	F. hindsii	C. medica, C. maxima, C. sinensis
Category 3	sjg129700.1			2	2.25891e-06	3.01333e-06	F. hindsii	C. medica, C. maxima, C. sinensis
Category 3	sjg288300.1			2	2.94481e-06	3.9102e-06	F. hindsii	C. medica, C. maxima, C. sinensis
Category 3	sjg295980.1			3	2.96642e-06	3.94025e-06	F. hindsii	C. medica, C. maxima, C. sinensis
Category 3	sjg008620.1			1	3.02211e-06	3.99662e-06	F. hindsii	C. medica, C. maxima, C. sinensis
Category 3	sjg098400.1			1	3.14316e-06	4.14511e-06	F. hindsii	C. medica, C. maxima, C. sinensis
Category 3	sjg122950.1			3	3.72676e-06	4.91178e-06	F. hindsii	C. medica, C. maxima, C. sinensis
Category 3	sjg038830.3			7	4.12205e-06	5.41195e-06	F. hindsii	C. medica, C. maxima, C. sinensis
Category 3	sjg014630.1			2	4.486e-06	5.88345e-06	F. hindsii	C. medica, C. maxima, C. sinensis
Category 3	sjg086290.1			1	4.72298e-06	6.16963e-06	F. hindsii	C. medica, C. maxima, C. sinensis
Category 3	sjg061340.1			4	5.424e-06	7.06726e-06	F. hindsii	C. medica, C. maxima, C. sinensis
Category 3	sjg310350.1			2	6.2143e-06	8.07756e-06	F. hindsii	C. medica, C. maxima, C. sinensis
Category 3	sjg039480.1			1	6.49943e-06	8.43415e-06	F. hindsii	C. medica, C. maxima, C. sinensis
Category 3	sjg084410.1			1	7.2402e-06	9.37148e-06	F. hindsii	C. medica, C. maxima, C. sinensis
Category 3	sjg304180.1			2	8.1755e-06	1.05625e-05	F. hindsii	C. medica, C. maxima, C. sinensis
Category 3	sjg257220.1			7	9.32038e-06	1.20054e-05	F. hindsii	C. medica, C. maxima, C. sinensis
Category 3	sjg069990.1			2	1.02888e-05	1.32357e-05	F. hindsii	C. medica, C. maxima, C. sinensis
Category 3	sjg187610.1			1	1.16423e-05	1.48704e-05	F. hindsii	C. medica, C. maxima, C. sinensis
Category 3	sjg123810.1			1	1.17062e-05	1.49625e-05	F. hindsii	C. medica, C. maxima, C. sinensis
Category 3	sjg199440.1			3	1.19668e-05	1.53093e-05	F. hindsii	C. medica, C. maxima, C. sinensis
Category 3	sjg291520.2			3	1.36397e-05	1.73091e-05	F. hindsii	C. medica, C. maxima, C. sinensis
Category 3	sjg047170.1			1	1.40502e-05	1.79026e-05	F. hindsii	C. medica, C. maxima, C. sinensis
Category 3	sjg086210.1			2	1.4166e-05	1.79867e-05	F. hindsii	C. medica, C. maxima, C. sinensis
Category 3	sjg088120.2			1	1.47964e-05	1.87021e-05	F. hindsii	C. medica, C. maxima, C. sinensis
Category 3	sjg035260.2			3	1.56306e-05	1.96663e-05	F. hindsii	C. medica, C. maxima, C. sinensis
Category 3	sjg204530.1			5	1.74209e-05	2.18837e-05	F. hindsii	C. medica, C. maxima, C. sinensis
Category 3	sjg121640.1			1	1.76084e-05	2.2083e-05	F. hindsii	C. medica, C. maxima, C. sinensis
Category 3	sjg205660.3			1	1.81567e-05	2.27821e-05	F. hindsii	C. medica, C. maxima, C. sinensis
Category 3	sjg018550.1			3	1.88684e-05	2.36028e-05	F. hindsii	C. medica, C. maxima, C. sinensis
Category 3	sjg109270.3			2	1.92374e-05	2.39213e-05	F. hindsii	C. medica, C. maxima, C. sinensis
Category 3	sjg067500.18			2	2.25754e-05	2.80916e-05	F. hindsii	C. medica, C. maxima, C. sinensis
Category 3	sjg052240.1			1	2.29055e-05	2.83981e-05	F. hindsii	C. medica, C. maxima, C. sinensis
Category 3	sjg249000.1			1	2.41943e-05	2.99405e-05	F. hindsii	C. medica, C. maxima, C. sinensis
Category 3	sjg296260.1			2	2.50233e-05	3.08585e-05	F. hindsii	C. medica, C. maxima, C. sinensis
Category 3	sjg145510.1			1	2.87081e-05	3.53435e-05	F. hindsii	C. medica, C. maxima, C. sinensis
Category 3	sjg293310.1			1	3.37185e-05	4.14051e-05	F. hindsii	C. medica, C. maxima, C. sinensis
Category 3	sjg160950.1			3	3.53295e-05	4.3271e-05	F. hindsii	C. medica, C. maxima, C. sinensis
Category 3	sjg171000.1			1	3.88684e-05	4.75742e-05	F. hindsii	C. medica, C. maxima, C. sinensis
Category 3	sjg315250.1			3	4.2948e-05	5.23459e-05	F. hindsii	C. medica, C. maxima, C. sinensis
Category 3	sjg152620.1			2	5.26449e-05	6.40348e-05	F. hindsii	C. medica, C. maxima, C. sinensis
Category 3	sjg289930.1			1	5.65698e-05	6.8747e-05	F. hindsii	C. medica, C. maxima, C. sinensis
Category 3	sjg128130.1			1	6.66233e-05	8.07089e-05	F. hindsii	C. medica, C. maxima, C. sinensis
Category 3	sjg158980.1			1	7.24102e-05	8.75382e-05	F. hindsii	C. medica, C. maxima, C. sinensis
Category 3	sjg160100.2			1	7.45277e-05	8.9873e-05	F. hindsii	C. medica, C. maxima, C. sinensis
Category 3	sjg043150.1			1	7.98254e-05	9.60489e-05	F. hindsii	C. medica, C. maxima, C. sinensis
Category 3	sjg314460.1			1	8.17466e-05	9.81138e-05	F. hindsii	C. medica, C. maxima, C. sinensis
Category 3	sjg162250.1			1	9.79603e-05	0.00011716	F. hindsii	C. medica, C. maxima, C. sinensis
Category 3	sjg120940.2			2	9.98438e-05	0.000119044	F. hindsii	C. medica, C. maxima, C. sinensis
Category 3	sjg288480.1			1	0.000117408	0.000139734	F. hindsii	C. medica, C. maxima, C. sinensis
Category 3	sjg283630.1			1	0.000126726	0.000150487	F. hindsii	C. medica, C. maxima, C. sinensis
Category 3	sjg046130.1			3	0.000174103	0.000206287	F. hindsii	C. medica, C. maxima, C. sinensis
Category 3	sjg061120.2			1	0.000183251	0.000216643	F. hindsii	C. medica, C. maxima, C. sinensis
Category 3	sjg121260.1			4	0.000203295	0.000239807	F. hindsii	C. medica, C. maxima, C. sinensis
Category 3	sjg264550.1			2	0.00020929	0.000246332	F. hindsii	C. medica, C. maxima, C. sinensis
Category 3	sjg097460.1			1	0.000217842	0.000255832	F. hindsii	C. medica, C. maxima, C. sinensis
Category 3	sjg021010.1			1	0.000243144	0.000284918	F. hindsii	C. medica, C. maxima, C. sinensis
Category 3	sjg051260.1			2	0.00032838	0.000383952	F. hindsii	C. medica, C. maxima, C. sinensis
Category 3	sjg175350.1			1	0.000346097	0.00040378	F. hindsii	C. medica, C. maxima, C. sinensis
Category 3	sjg111450.3			1	0.000382662	0.000445462	F. hindsii	C. medica, C. maxima, C. sinensis
Category 3	sjg198230.1			2	0.000388065	0.000450766	F. hindsii	C. medica, C. maxima, C. sinensis
Category 3	sjg214810.1			1	0.000429456	0.000497757	F. hindsii	C. medica, C. maxima, C. sinensis
Category 3	sjg266030.3			1	0.000438075	0.000506643	F. hindsii	C. medica, C. maxima, C. sinensis
Category 3	sjg084070.4			2	0.000461962	0.00053311	F. hindsii	C. medica, C. maxima, C. sinensis
Category 3	sjg108850.2			1	0.000464692	0.0005351	F. hindsii	C. medica, C. maxima, C. sinensis
Category 3	sjg315780.1			3	0.000479577	0.000551047	F. hindsii	C. medica, C. maxima, C. sinensis
Category 3	sjg008790.1			1	0.000502632	0.000576294	F. hindsii	C. medica, C. maxima, C. sinensis
Category 3	sjg209730.1			1	0.000547715	0.000626633	F. hindsii	C. medica, C. maxima, C. sinensis
Category 3	sjg295880.1			1	0.000597257	0.000681847	F. hindsii	C. medica, C. maxima, C. sinensis
Category 3	sjg277970.2			1	0.00070357	0.000801497	F. hindsii	C. medica, C. maxima, C. sinensis
Category 3	sjg193010.2			1	0.000753039	0.000856019	F. hindsii	C. medica, C. maxima, C. sinensis
Category 3	sjg030240.1			1	0.000787894	0.00089373	F. hindsii	C. medica, C. maxima, C. sinensis
Category 3	sjg064790.1			6	0.000809236	0.000915986	F. hindsii	C. medica, C. maxima, C. sinensis
Category 3	sjg132020.1			1	0.000838087	0.000946629	F. hindsii	C. medica, C. maxima, C. sinensis
Category 3	sjg025420.1			1	0.000904749	0.00101976	F. hindsii	C. medica, C. maxima, C. sinensis
Category 3	sjg061750.1			1	0.000916478	0.0010308	F. hindsii	C. medica, C. maxima, C. sinensis
Category 3	sjg194790.1			1	0.000997587	0.00111965	F. hindsii	C. medica, C. maxima, C. sinensis
Category 3	sjg239580.1			1	0.00106142	0.00118879	F. hindsii	C. medica, C. maxima, C. sinensis
Category 3	sjg084030.1			9	0.00106631	0.00119176	F. hindsii	C. medica, C. maxima, C. sinensis
Category 3	sjg077620.1			1	0.00132069	0.00147297	F. hindsii	C. medica, C. maxima, C. sinensis
Category 3	sjg048270.1			2	0.00163858	0.0018237	F. hindsii	C. medica, C. maxima, C. sinensis
Category 3	sjg000600.1			1	0.00172947	0.00192083	F. hindsii	C. medica, C. maxima, C. sinensis
Category 3	sjg184120.1			1	0.00179106	0.00198509	F. hindsii	C. medica, C. maxima, C. sinensis
Category 3	sjg316740.1			1	0.00186565	0.00206346	F. hindsii	C. medica, C. maxima, C. sinensis
Category 3	sjg184010.1			3	0.00204115	0.00225289	F. hindsii	C. medica, C. maxima, C. sinensis
Category 3	sjg018100.1			1	0.00207546	0.00228198	F. hindsii	C. medica, C. maxima, C. sinensis
Category 3	sjg008660.1			3	0.00207608	0.00228198	F. hindsii	C. medica, C. maxima, C. sinensis
Category 3	sjg151320.1			1	0.00261158	0.00286466	F. hindsii	C. medica, C. maxima, C. sinensis
Category 3	sjg039580.1			1	0.00275768	0.0030187	F. hindsii	C. medica, C. maxima, C. sinensis
Category 3	sjg207210.1			1	0.0029957	0.00327251	F. hindsii	C. medica, C. maxima, C. sinensis
Category 3	sjg101890.1			4	0.00320168	0.00349035	F. hindsii	C. medica, C. maxima, C. sinensis
Category 3	sjg017270.1			2	0.00323645	0.00352105	F. hindsii	C. medica, C. maxima, C. sinensis
Category 3	sjg109210.1			8	0.00370765	0.00402545	F. hindsii	C. medica, C. maxima, C. sinensis
Category 3	sjg284350.1			3	0.00373429	0.00404611	F. hindsii	C. medica, C. maxima, C. sinensis
Category 3	sjg149370.1			1	0.00398089	0.00430454	F. hindsii	C. medica, C. maxima, C. sinensis
Category 3	sjg193430.1			1	0.00413354	0.00446053	F. hindsii	C. medica, C. maxima, C. sinensis
Category 3	sjg045120.1			2	0.0042296	0.00455496	F. hindsii	C. medica, C. maxima, C. sinensis
Category 3	sjg036470.2			1	0.00426332	0.00458199	F. hindsii	C. medica, C. maxima, C. sinensis
Category 3	sjg132130.1			3	0.00452396	0.00485231	F. hindsii	C. medica, C. maxima, C. sinensis
Category 3	sjg159080.1			3	0.00458431	0.00490715	F. hindsii	C. medica, C. maxima, C. sinensis
Category 3	sjg091980.1			3	0.00479149	0.00511862	F. hindsii	C. medica, C. maxima, C. sinensis
Category 3	sjg099870.1			2	0.00486972	0.00519176	F. hindsii	C. medica, C. maxima, C. sinensis
Category 3	sjg247860.1			7	0.00510252	0.00542908	F. hindsii	C. medica, C. maxima, C. sinensis
Category 3	sjg317960.2			1	0.00528767	0.00561485	F. hindsii	C. medica, C. maxima, C. sinensis
Category 3	sjg023220.1			7	0.00560595	0.00594097	F. hindsii	C. medica, C. maxima, C. sinensis
Category 3	sjg280030.1			4	0.00566624	0.00599292	F. hindsii	C. medica, C. maxima, C. sinensis
Category 3	sjg108610.2			1	0.00569368	0.00600999	F. hindsii	C. medica, C. maxima, C. sinensis
Category 3	sjg086590.1			1	0.00617919	0.00650956	F. hindsii	C. medica, C. maxima, C. sinensis
Category 3	sjg191390.1			1	0.00619163	0.00650978	F. hindsii	C. medica, C. maxima, C. sinensis
Category 3	sjg292780.1			5	0.00626531	0.00657425	F. hindsii	C. medica, C. maxima, C. sinensis
Category 3	sjg127900.1			1	0.00643945	0.00674368	F. hindsii	C. medica, C. maxima, C. sinensis
Category 3	sjg206160.1			3	0.00779657	0.00814887	F. hindsii	C. medica, C. maxima, C. sinensis
Category 3	sjg279400.1			1	0.00793731	0.00827971	F. hindsii	C. medica, C. maxima, C. sinensis
Category 3	sjg294470.1			1	0.00890929	0.00927543	F. hindsii	C. medica, C. maxima, C. sinensis
Category 3	sjg240510.2			1	0.00937688	0.00974316	F. hindsii	C. medica, C. maxima, C. sinensis
Category 3	sjg186400.1			11	0.0105943	0.0109867	F. hindsii	C. medica, C. maxima, C. sinensis
Category 3	sjg320230.5			1	0.0127928	0.0132408	F. hindsii	C. medica, C. maxima, C. sinensis
Category 3	sjg062240.1			1	0.0148711	0.015362	F. hindsii	C. medica, C. maxima, C. sinensis
Category 3	sjg120740.1			1	0.0149473	0.0154108	F. hindsii	C. medica, C. maxima, C. sinensis
Category 3	sjg035410.1			1	0.0157146	0.0161705	F. hindsii	C. medica, C. maxima, C. sinensis
Category 3	sjg195480.1			1	0.0160625	0.0164966	F. hindsii	C. medica, C. maxima, C. sinensis
Category 3	sjg060820.1			1	0.0195708	0.0200611	F. hindsii	C. medica, C. maxima, C. sinensis
Category 3	sjg319470.3			1	0.0206867	0.0211641	F. hindsii	C. medica, C. maxima, C. sinensis
Category 3	sjg167870.1			6	0.0208985	0.0213398	F. hindsii	C. medica, C. maxima, C. sinensis
Category 3	sjg170250.1			1	0.0247282	0.0252019	F. hindsii	C. medica, C. maxima, C. sinensis
Category 3	sjg001760.1			9	0.0258685	0.0263137	F. hindsii	C. medica, C. maxima, C. sinensis
Category 3	sjg187210.1			1	0.0343903	0.0349154	F. hindsii	C. medica, C. maxima, C. sinensis
Category 3	sjg088330.1			7	0.0377151	0.0382179	F. hindsii	C. medica, C. maxima, C. sinensis
Category 3	sjg101800.1			5	0.0395048	0.0399555	F. hindsii	C. medica, C. maxima, C. sinensis
Category 3	sjg260370.1			1	0.0400619	0.040442	F. hindsii	C. medica, C. maxima, C. sinensis
Category 3	sjg040230.1			1	0.0407073	0.0410157	F. hindsii	C. medica, C. maxima, C. sinensis
Category 3	sjg061360.1			1	0.0409143	0.0411463	F. hindsii	C. medica, C. maxima, C. sinensis
Category 3	sjg191940.1			1	0.0431903	0.0433533	F. hindsii	C. medica, C. maxima, C. sinensis
Category 3	sjg239370.3			4	0.0443914	0.044475	F. hindsii	C. medica, C. maxima, C. sinensis
Category 3	sjg265500.1			8	0.046989	0.046989	F. hindsii	C. medica, C. maxima, C. sinensis
Category 4	Ptrif.0001s0484.1			3	0.0268814	0.0286886	P. trifoliata	C. clementina, C. reticulata, C. unshiu, C. sinensis, F. hindsii, C. medica, C. maxima, C. ichangensis, A. buxifolia	Yes (supported by Exonrate models)
Category 4	Ptrif.0001s2131.1			14	6.06702e-23	1.28419e-21	P. trifoliata	C. clementina, C. reticulata, C. unshiu, C. sinensis, F. hindsii, C. medica, C. maxima, C. ichangensis, A. buxifolia	Yes (supported by Exonrate models)
Category 4	Ptrif.0002s0506.1			1	0.0260259	0.0280109	P. trifoliata	C. clementina, C. reticulata, C. unshiu, C. sinensis, F. hindsii, C. medica, C. maxima, C. ichangensis, A. buxifolia	Yes (supported by Exonrate models)
Category 4	Ptrif.0002s0939.1			8	0.0212232	0.0240655	P. trifoliata	C. clementina, C. reticulata, C. unshiu, C. sinensis, F. hindsii, C. medica, C. maxima, C. ichangensis, A. buxifolia	Yes (supported by Exonrate models)
Category 4	Ptrif.0002s1059.1			2	0.000253799	0.000408006	P. trifoliata	C. clementina, C. reticulata, C. unshiu, C. sinensis, F. hindsii, C. medica, C. maxima, C. ichangensis, A. buxifolia	Yes (supported by Exonrate models)
Category 4	Ptrif.0002s1664.1			7	0.0343459	0.0354629	P. trifoliata	C. clementina, C. reticulata, C. unshiu, C. sinensis, F. hindsii, C. medica, C. maxima, C. ichangensis, A. buxifolia	Yes (supported by Exonrate models)
Category 4	Ptrif.0002s2064.1			6	3.14085e-11	1.20875e-10	P. trifoliata	C. clementina, C. reticulata, C. unshiu, C. sinensis, F. hindsii, C. medica, C. maxima, C. ichangensis, A. buxifolia	Yes (supported by Exonrate models)
Category 4	Ptrif.0002s2916.1			3	0.00697718	0.00923023	P. trifoliata	C. clementina, C. reticulata, C. unshiu, C. sinensis, F. hindsii, C. medica, C. maxima, C. ichangensis, A. buxifolia	Yes (supported by Exonrate models)
Category 4	Ptrif.0002s3035.1			1	0.0181422	0.0211382	P. trifoliata	C. clementina, C. reticulata, C. unshiu, C. sinensis, F. hindsii, C. medica, C. maxima, C. ichangensis, A. buxifolia	Yes (supported by Exonrate models)
Category 4	Ptrif.0002s3175.1			3	0.00359047	0.00506656	P. trifoliata	C. clementina, C. reticulata, C. unshiu, C. sinensis, F. hindsii, C. medica, C. maxima, C. ichangensis, A. buxifolia	Yes (supported by Exonrate models)
Category 4	Ptrif.0002s3286.1			1	0.00558827	0.0075501	P. trifoliata	C. clementina, C. reticulata, C. unshiu, C. sinensis, F. hindsii, C. medica, C. maxima, C. ichangensis, A. buxifolia	Yes (supported by Exonrate models)
Category 4	Ptrif.0003s0734.1			1	0.00175988	0.00259888	P. trifoliata	C. clementina, C. reticulata, C. unshiu, C. sinensis, F. hindsii, C. medica, C. maxima, C. ichangensis, A. buxifolia	Yes (supported by Exonrate models)
Category 4	Ptrif.0003s0986.1	at 6h, 24 h, 72h		1	0.0353451	0.0362002	P. trifoliata	C. clementina, C. reticulata, C. unshiu, C. sinensis, F. hindsii, C. medica, C. maxima, C. ichangensis, A. buxifolia	Yes (supported by Exonrate models)
Category 4	Ptrif.0003s1590.2			1	0.0147678	0.0178621	P. trifoliata	C. clementina, C. reticulata, C. unshiu, C. sinensis, F. hindsii, C. medica, C. maxima, C. ichangensis, A. buxifolia	Yes (supported by Exonrate models)
Category 4	Ptrif.0003s1922.1			1	0.0100994	0.0126992	P. trifoliata	C. clementina, C. reticulata, C. unshiu, C. sinensis, F. hindsii, C. medica, C. maxima, C. ichangensis, A. buxifolia	Yes (supported by Exonrate models)
Category 4	Ptrif.0003s2530.2			1	0.000609238	0.000955225	P. trifoliata	C. clementina, C. reticulata, C. unshiu, C. sinensis, F. hindsii, C. medica, C. maxima, C. ichangensis, A. buxifolia	Yes (supported by Exonrate models)
Category 4	Ptrif.0003s3815.2		Transcription factor | MYB	3	6.11172e-09	1.61706e-08	P. trifoliata	C. clementina, C. reticulata, C. unshiu, C. sinensis, F. hindsii, C. medica, C. maxima, C. ichangensis, A. buxifolia	Yes (supported by Exonrate models)
Category 4	Ptrif.0003s4728.1			24	2.00876e-33	2.55112e-31	P. trifoliata	C. clementina, C. reticulata, C. unshiu, C. sinensis, F. hindsii, C. medica, C. maxima, C. ichangensis, A. buxifolia	Yes (supported by Exonrate models)
Category 4	Ptrif.0004s0247.2			8	5.86277e-19	7.30063e-18	P. trifoliata	C. clementina, C. reticulata, C. unshiu, C. sinensis, F. hindsii, C. medica, C. maxima, C. ichangensis, A. buxifolia	Yes (supported by Exonrate models)
Category 4	Ptrif.0004s0261.1			5	0.00801139	0.0103821	P. trifoliata	C. clementina, C. reticulata, C. unshiu, C. sinensis, F. hindsii, C. medica, C. maxima, C. ichangensis, A. buxifolia	Yes (supported by Exonrate models)
Category 4	Ptrif.0004s0356.1			10	6.77328e-19	7.30063e-18	P. trifoliata	C. clementina, C. reticulata, C. unshiu, C. sinensis, F. hindsii, C. medica, C. maxima, C. ichangensis, A. buxifolia	Yes (supported by Exonrate models)
Category 4	Ptrif.0004s0954.1		Transcription factor | HSF	6	5.78864e-11	2.13711e-10	P. trifoliata	C. clementina, C. reticulata, C. unshiu, C. sinensis, F. hindsii, C. medica, C. maxima, C. ichangensis, A. buxifolia	Yes (supported by Exonrate models)
Category 4	Ptrif.0004s2510.1			1	0.0471079	0.0471079	P. trifoliata	C. clementina, C. reticulata, C. unshiu, C. sinensis, F. hindsii, C. medica, C. maxima, C. ichangensis, A. buxifolia	Yes (supported by Exonrate models)
Category 4	Ptrif.0005s0714.1			1	0.019715	0.0225568	P. trifoliata	C. clementina, C. reticulata, C. unshiu, C. sinensis, F. hindsii, C. medica, C. maxima, C. ichangensis, A. buxifolia	Yes (supported by Exonrate models)
Category 4	Ptrif.0005s2275.1			1	3.27021e-07	7.16063e-07	P. trifoliata	C. clementina, C. reticulata, C. unshiu, C. sinensis, F. hindsii, C. medica, C. maxima, C. ichangensis, A. buxifolia	Yes (supported by Exonrate models)
Category 4	Ptrif.0005s2613.1			2	4.99032e-08	1.17365e-07	P. trifoliata	C. clementina, C. reticulata, C. unshiu, C. sinensis, F. hindsii, C. medica, C. maxima, C. ichangensis, A. buxifolia	Yes (supported by Exonrate models)
Category 4	Ptrif.0005s2958.2	at 6h, 24 h, 72h		6	0.017643	0.0207469	P. trifoliata	C. clementina, C. reticulata, C. unshiu, C. sinensis, F. hindsii, C. medica, C. maxima, C. ichangensis, A. buxifolia	Yes (supported by Exonrate models)
Category 4	Ptrif.0005s3141.1			1	0.00642387	0.0085877	P. trifoliata	C. clementina, C. reticulata, C. unshiu, C. sinensis, F. hindsii, C. medica, C. maxima, C. ichangensis, A. buxifolia	Yes (supported by Exonrate models)
Category 4	Ptrif.0006s1042.1		Transcription factor | WRKY, Located within QTL for HLB resistance, DEG for C:Las infection in C.sinensis	7	0.0159712	0.0189721	P. trifoliata	C. clementina, C. reticulata, C. unshiu, C. sinensis, F. hindsii, C. medica, C. maxima, C. ichangensis, A. buxifolia	Yes (supported by Exonrate models)
Category 4	Ptrif.0007s0316.1			2	0.0190036	0.0219406	P. trifoliata	C. clementina, C. reticulata, C. unshiu, C. sinensis, F. hindsii, C. medica, C. maxima, C. ichangensis, A. buxifolia	Yes (supported by Exonrate models)
Category 4	Ptrif.0007s0433.2			1	0.0108684	0.0135323	P. trifoliata	C. clementina, C. reticulata, C. unshiu, C. sinensis, F. hindsii, C. medica, C. maxima, C. ichangensis, A. buxifolia	Yes (supported by Exonrate models)
Category 4	Ptrif.0007s0473.1	at 72h		3	0.00117897	0.00182596	P. trifoliata	C. clementina, C. reticulata, C. unshiu, C. sinensis, F. hindsii, C. medica, C. maxima, C. ichangensis, A. buxifolia	Yes (supported by Exonrate models)
Category 4	Ptrif.0008s1491.1			1	0.0308452	0.0321094	P. trifoliata	C. clementina, C. reticulata, C. unshiu, C. sinensis, F. hindsii, C. medica, C. maxima, C. ichangensis, A. buxifolia	Yes (supported by Exonrate models)
Category 4	Ptrif.0009s1153.3			9	0.0233463	0.0260081	P. trifoliata	C. clementina, C. reticulata, C. unshiu, C. sinensis, F. hindsii, C. medica, C. maxima, C. ichangensis, A. buxifolia	Yes (supported by Exonrate models)
Category 4	Ptrif.0009s2070.3		cold signaling (LTI65) | AT5G52300.1	26	0.00166833	0.00251724	P. trifoliata	C. clementina, C. reticulata, C. unshiu, C. sinensis, F. hindsii, C. medica, C. maxima, C. ichangensis, A. buxifolia	Yes (supported by Augustus models)
Category 4	Ptrif.0001s0421.1			3	5.03928e-13	2.75015e-12	P. trifoliata	C. clementina, C. reticulata, C. unshiu, C. sinensis, F. hindsii, C. medica, C. maxima, C. ichangensis, A. buxifolia
Category 4	Ptrif.0001s0508.2			9	2.15678e-17	1.71194e-16	P. trifoliata	C. clementina, C. reticulata, C. unshiu, C. sinensis, F. hindsii, C. medica, C. maxima, C. ichangensis, A. buxifolia
Category 4	Ptrif.0001s0996.1		Transcription factor | MYB_related	1	1.94422e-09	5.25353e-09	P. trifoliata	C. clementina, C. reticulata, C. unshiu, C. sinensis, F. hindsii, C. medica, C. maxima, C. ichangensis, A. buxifolia
Category 4	Ptrif.0001s1255.1			2	1.60524e-11	6.57631e-11	P. trifoliata	C. clementina, C. reticulata, C. unshiu, C. sinensis, F. hindsii, C. medica, C. maxima, C. ichangensis, A. buxifolia
Category 4	Ptrif.0001s1791.1			1	0.00222488	0.00321091	P. trifoliata	C. clementina, C. reticulata, C. unshiu, C. sinensis, F. hindsii, C. medica, C. maxima, C. ichangensis, A. buxifolia
Category 4	Ptrif.0001s1968.1			3	0.00493836	0.00674377	P. trifoliata	C. clementina, C. reticulata, C. unshiu, C. sinensis, F. hindsii, C. medica, C. maxima, C. ichangensis, A. buxifolia
Category 4	Ptrif.0001s2122.1		Transcription factor | WRKY, DEG for CLas infection in C. sinensis	6	2.20747e-10	6.83777e-10	P. trifoliata	C. clementina, C. reticulata, C. unshiu, C. sinensis, F. hindsii, C. medica, C. maxima, C. ichangensis, A. buxifolia
Category 4	Ptrif.0001s2559.1			1	0.000313999	0.000498473	P. trifoliata	C. clementina, C. reticulata, C. unshiu, C. sinensis, F. hindsii, C. medica, C. maxima, C. ichangensis, A. buxifolia
Category 4	Ptrif.0001s2924.1			16	4.15907e-10	1.22838e-09	P. trifoliata	C. clementina, C. reticulata, C. unshiu, C. sinensis, F. hindsii, C. medica, C. maxima, C. ichangensis, A. buxifolia
Category 4	Ptrif.0002s0175.1			6	0.00268747	0.00383492	P. trifoliata	C. clementina, C. reticulata, C. unshiu, C. sinensis, F. hindsii, C. medica, C. maxima, C. ichangensis, A. buxifolia
Category 4	Ptrif.0002s0587.1			3	0.0251458	0.027295	P. trifoliata	C. clementina, C. reticulata, C. unshiu, C. sinensis, F. hindsii, C. medica, C. maxima, C. ichangensis, A. buxifolia
Category 4	Ptrif.0002s0688.1			1	3.01165e-11	1.19525e-10	P. trifoliata	C. clementina, C. reticulata, C. unshiu, C. sinensis, F. hindsii, C. medica, C. maxima, C. ichangensis, A. buxifolia
Category 4	Ptrif.0002s1108.1			1	0.0159843	0.0189721	P. trifoliata	C. clementina, C. reticulata, C. unshiu, C. sinensis, F. hindsii, C. medica, C. maxima, C. ichangensis, A. buxifolia
Category 4	Ptrif.0002s1300.1			3	1.33266e-06	2.7298e-06	P. trifoliata	C. clementina, C. reticulata, C. unshiu, C. sinensis, F. hindsii, C. medica, C. maxima, C. ichangensis, A. buxifolia
Category 4	Ptrif.0002s1385.2		DEG for Clas infection in C. sinensis	21	4.86698e-29	2.06035e-27	P. trifoliata	C. clementina, C. reticulata, C. unshiu, C. sinensis, F. hindsii, C. medica, C. maxima, C. ichangensis, A. buxifolia
Category 4	Ptrif.0002s1492.1		Transcription factor | TALE	3	1.97718e-06	3.92347e-06	P. trifoliata	C. clementina, C. reticulata, C. unshiu, C. sinensis, F. hindsii, C. medica, C. maxima, C. ichangensis, A. buxifolia
Category 4	Ptrif.0002s2007.2			2	1.58759e-07	3.60043e-07	P. trifoliata	C. clementina, C. reticulata, C. unshiu, C. sinensis, F. hindsii, C. medica, C. maxima, C. ichangensis, A. buxifolia
Category 4	Ptrif.0002s2206.1			2	9.02052e-05	0.000146873	P. trifoliata	C. clementina, C. reticulata, C. unshiu, C. sinensis, F. hindsii, C. medica, C. maxima, C. ichangensis, A. buxifolia
Category 4	Ptrif.0002s2219.1			11	1.39599e-23	3.54581e-22	P. trifoliata	C. clementina, C. reticulata, C. unshiu, C. sinensis, F. hindsii, C. medica, C. maxima, C. ichangensis, A. buxifolia
Category 4	Ptrif.0002s2493.1			9	1.34654e-11	5.70035e-11	P. trifoliata	C. clementina, C. reticulata, C. unshiu, C. sinensis, F. hindsii, C. medica, C. maxima, C. ichangensis, A. buxifolia
Category 4	Ptrif.0002s2779.2		Transcription factor | B3	1	1.71619e-06	3.45962e-06	P. trifoliata	C. clementina, C. reticulata, C. unshiu, C. sinensis, F. hindsii, C. medica, C. maxima, C. ichangensis, A. buxifolia
Category 4	Ptrif.0002s3002.1			1	1.25461e-06	2.61206e-06	P. trifoliata	C. clementina, C. reticulata, C. unshiu, C. sinensis, F. hindsii, C. medica, C. maxima, C. ichangensis, A. buxifolia
Category 4	Ptrif.0002s3120.1			12	1.21337e-19	1.7122e-18	P. trifoliata	C. clementina, C. reticulata, C. unshiu, C. sinensis, F. hindsii, C. medica, C. maxima, C. ichangensis, A. buxifolia
Category 4	Ptrif.0003s0778.1		Transcription factor | MYB, DEG for Clas infection in C. sinensis	6	5.85473e-14	3.71775e-13	P. trifoliata	C. clementina, C. reticulata, C. unshiu, C. sinensis, F. hindsii, C. medica, C. maxima, C. ichangensis, A. buxifolia
Category 4	Ptrif.0003s0793.2			3	1.39458e-12	6.55969e-12	P. trifoliata	C. clementina, C. reticulata, C. unshiu, C. sinensis, F. hindsii, C. medica, C. maxima, C. ichangensis, A. buxifolia
Category 4	Ptrif.0003s0871.1			4	1.98135e-13	1.19825e-12	P. trifoliata	C. clementina, C. reticulata, C. unshiu, C. sinensis, F. hindsii, C. medica, C. maxima, C. ichangensis, A. buxifolia
Category 4	Ptrif.0003s0934.1			2	8.41798e-11	2.81338e-10	P. trifoliata	C. clementina, C. reticulata, C. unshiu, C. sinensis, F. hindsii, C. medica, C. maxima, C. ichangensis, A. buxifolia
Category 4	Ptrif.0003s1057.2	at 72h		5	4.91124e-20	7.79659e-19	P. trifoliata	C. clementina, C. reticulata, C. unshiu, C. sinensis, F. hindsii, C. medica, C. maxima, C. ichangensis, A. buxifolia
Category 4	Ptrif.0003s1134.1			2	9.14944e-10	2.64086e-09	P. trifoliata	C. clementina, C. reticulata, C. unshiu, C. sinensis, F. hindsii, C. medica, C. maxima, C. ichangensis, A. buxifolia
Category 4	Ptrif.0003s1621.1			1	0.022798	0.0256226	P. trifoliata	C. clementina, C. reticulata, C. unshiu, C. sinensis, F. hindsii, C. medica, C. maxima, C. ichangensis, A. buxifolia
Category 4	Ptrif.0003s2000.1			23	7.21156e-30	4.57934e-28	P. trifoliata	C. clementina, C. reticulata, C. unshiu, C. sinensis, F. hindsii, C. medica, C. maxima, C. ichangensis, A. buxifolia
Category 4	Ptrif.0003s2650.2			2	4.76123e-06	8.8923e-06	P. trifoliata	C. clementina, C. reticulata, C. unshiu, C. sinensis, F. hindsii, C. medica, C. maxima, C. ichangensis, A. buxifolia
Category 4	Ptrif.0003s3585.1			3	2.36872e-16	1.67126e-15	P. trifoliata	C. clementina, C. reticulata, C. unshiu, C. sinensis, F. hindsii, C. medica, C. maxima, C. ichangensis, A. buxifolia
Category 4	Ptrif.0003s3629.1			4	1.04899e-12	5.12391e-12	P. trifoliata	C. clementina, C. reticulata, C. unshiu, C. sinensis, F. hindsii, C. medica, C. maxima, C. ichangensis, A. buxifolia
Category 4	Ptrif.0003s4086.1			3	1.14123e-09	3.2208e-09	P. trifoliata	C. clementina, C. reticulata, C. unshiu, C. sinensis, F. hindsii, C. medica, C. maxima, C. ichangensis, A. buxifolia
Category 4	Ptrif.0003s4274.1			3	2.20648e-06	4.2458e-06	P. trifoliata	C. clementina, C. reticulata, C. unshiu, C. sinensis, F. hindsii, C. medica, C. maxima, C. ichangensis, A. buxifolia
Category 4	Ptrif.0003s4284.1			6	2.14914e-17	1.71194e-16	P. trifoliata	C. clementina, C. reticulata, C. unshiu, C. sinensis, F. hindsii, C. medica, C. maxima, C. ichangensis, A. buxifolia
Category 4	Ptrif.0004s0002.1			9	5.93414e-11	2.13711e-10	P. trifoliata	C. clementina, C. reticulata, C. unshiu, C. sinensis, F. hindsii, C. medica, C. maxima, C. ichangensis, A. buxifolia
Category 4	Ptrif.0004s0009.2			17	1.40274e-24	4.4537e-23	P. trifoliata	C. clementina, C. reticulata, C. unshiu, C. sinensis, F. hindsii, C. medica, C. maxima, C. ichangensis, A. buxifolia
Category 4	Ptrif.0004s0126.2			1	0.0299668	0.0314528	P. trifoliata	C. clementina, C. reticulata, C. unshiu, C. sinensis, F. hindsii, C. medica, C. maxima, C. ichangensis, A. buxifolia
Category 4	Ptrif.0004s0304.1		Transcription factor | WRKY, DEG for CLas infection in C. sinensis	1	0.00762254	0.00998003	P. trifoliata	C. clementina, C. reticulata, C. unshiu, C. sinensis, F. hindsii, C. medica, C. maxima, C. ichangensis, A. buxifolia
Category 4	Ptrif.0004s0712.1			1	0.0235507	0.0260081	P. trifoliata	C. clementina, C. reticulata, C. unshiu, C. sinensis, F. hindsii, C. medica, C. maxima, C. ichangensis, A. buxifolia
Category 4	Ptrif.0004s0853.2		Transcription factor | FAR1	7	8.67541e-11	2.82507e-10	P. trifoliata	C. clementina, C. reticulata, C. unshiu, C. sinensis, F. hindsii, C. medica, C. maxima, C. ichangensis, A. buxifolia
Category 4	Ptrif.0004s0969.2			1	2.22499e-08	5.54066e-08	P. trifoliata	C. clementina, C. reticulata, C. unshiu, C. sinensis, F. hindsii, C. medica, C. maxima, C. ichangensis, A. buxifolia
Category 4	Ptrif.0004s2362.1			2	4.02761e-07	8.6696e-07	P. trifoliata	C. clementina, C. reticulata, C. unshiu, C. sinensis, F. hindsii, C. medica, C. maxima, C. ichangensis, A. buxifolia
Category 4	Ptrif.0004s2457.2			2	5.13354e-06	9.44869e-06	P. trifoliata	C. clementina, C. reticulata, C. unshiu, C. sinensis, F. hindsii, C. medica, C. maxima, C. ichangensis, A. buxifolia
Category 4	Ptrif.0005s0746.1			2	5.19714e-13	2.75015e-12	P. trifoliata	C. clementina, C. reticulata, C. unshiu, C. sinensis, F. hindsii, C. medica, C. maxima, C. ichangensis, A. buxifolia
Category 4	Ptrif.0005s0936.2			1	0.0081432	0.0104463	P. trifoliata	C. clementina, C. reticulata, C. unshiu, C. sinensis, F. hindsii, C. medica, C. maxima, C. ichangensis, A. buxifolia
Category 4	Ptrif.0005s1493.1			16	6.89823e-19	7.30063e-18	P. trifoliata	C. clementina, C. reticulata, C. unshiu, C. sinensis, F. hindsii, C. medica, C. maxima, C. ichangensis, A. buxifolia
Category 4	Ptrif.0005s1698.1			2	7.686e-05	0.000126769	P. trifoliata	C. clementina, C. reticulata, C. unshiu, C. sinensis, F. hindsii, C. medica, C. maxima, C. ichangensis, A. buxifolia
Category 4	Ptrif.0005s1968.1			1	3.1837e-06	6.03478e-06	P. trifoliata	C. clementina, C. reticulata, C. unshiu, C. sinensis, F. hindsii, C. medica, C. maxima, C. ichangensis, A. buxifolia
Category 4	Ptrif.0005s2115.2			1	1.23569e-06	2.61206e-06	P. trifoliata	C. clementina, C. reticulata, C. unshiu, C. sinensis, F. hindsii, C. medica, C. maxima, C. ichangensis, A. buxifolia
Category 4	Ptrif.0005s2489.1			1	0.00168476	0.00251724	P. trifoliata	C. clementina, C. reticulata, C. unshiu, C. sinensis, F. hindsii, C. medica, C. maxima, C. ichangensis, A. buxifolia
Category 4	Ptrif.0005s2931.1			3	0.0117378	0.0144728	P. trifoliata	C. clementina, C. reticulata, C. unshiu, C. sinensis, F. hindsii, C. medica, C. maxima, C. ichangensis, A. buxifolia
Category 4	Ptrif.0006s0073.1			10	1.47323e-09	4.0674e-09	P. trifoliata	C. clementina, C. reticulata, C. unshiu, C. sinensis, F. hindsii, C. medica, C. maxima, C. ichangensis, A. buxifolia
Category 4	Ptrif.0006s0241.1			10	0.0295523	0.0312762	P. trifoliata	C. clementina, C. reticulata, C. unshiu, C. sinensis, F. hindsii, C. medica, C. maxima, C. ichangensis, A. buxifolia
Category 4	Ptrif.0006s0265.1			1	0.00193064	0.00281829	P. trifoliata	C. clementina, C. reticulata, C. unshiu, C. sinensis, F. hindsii, C. medica, C. maxima, C. ichangensis, A. buxifolia
Category 4	Ptrif.0006s0380.1			15	8.44521e-22	1.5322e-20	P. trifoliata	C. clementina, C. reticulata, C. unshiu, C. sinensis, F. hindsii, C. medica, C. maxima, C. ichangensis, A. buxifolia
Category 4	Ptrif.0006s0768.2			4	6.05795e-11	2.13711e-10	P. trifoliata	C. clementina, C. reticulata, C. unshiu, C. sinensis, F. hindsii, C. medica, C. maxima, C. ichangensis, A. buxifolia
Category 4	Ptrif.0006s0772.1		Transcription factor | MYB	3	9.52189e-09	2.46792e-08	P. trifoliata	C. clementina, C. reticulata, C. unshiu, C. sinensis, F. hindsii, C. medica, C. maxima, C. ichangensis, A. buxifolia
Category 4	Ptrif.0006s0857.2			2	1.42573e-08	3.62135e-08	P. trifoliata	C. clementina, C. reticulata, C. unshiu, C. sinensis, F. hindsii, C. medica, C. maxima, C. ichangensis, A. buxifolia
Category 4	Ptrif.0006s0892.1			7	8.40467e-11	2.81338e-10	P. trifoliata	C. clementina, C. reticulata, C. unshiu, C. sinensis, F. hindsii, C. medica, C. maxima, C. ichangensis, A. buxifolia
Category 4	Ptrif.0006s1209.2			2	6.3343e-05	0.00010585	P. trifoliata	C. clementina, C. reticulata, C. unshiu, C. sinensis, F. hindsii, C. medica, C. maxima, C. ichangensis, A. buxifolia
Category 4	Ptrif.0006s1899.1		Transcription factor | bHLH	5	2.43191e-10	7.35363e-10	P. trifoliata	C. clementina, C. reticulata, C. unshiu, C. sinensis, F. hindsii, C. medica, C. maxima, C. ichangensis, A. buxifolia
Category 4	Ptrif.0006s2271.1			6	0.00363982	0.00507975	P. trifoliata	C. clementina, C. reticulata, C. unshiu, C. sinensis, F. hindsii, C. medica, C. maxima, C. ichangensis, A. buxifolia
Category 4	Ptrif.0006s2275.1			2	8.93561e-06	1.62117e-05	P. trifoliata	C. clementina, C. reticulata, C. unshiu, C. sinensis, F. hindsii, C. medica, C. maxima, C. ichangensis, A. buxifolia
Category 4	Ptrif.0006s2279.1			3	4.74594e-08	1.13724e-07	P. trifoliata	C. clementina, C. reticulata, C. unshiu, C. sinensis, F. hindsii, C. medica, C. maxima, C. ichangensis, A. buxifolia
Category 4	Ptrif.0007s0769.1	at 72h		1	0.0251289	0.027295	P. trifoliata	C. clementina, C. reticulata, C. unshiu, C. sinensis, F. hindsii, C. medica, C. maxima, C. ichangensis, A. buxifolia
Category 4	Ptrif.0007s1097.1			4	2.71393e-13	1.56668e-12	P. trifoliata	C. clementina, C. reticulata, C. unshiu, C. sinensis, F. hindsii, C. medica, C. maxima, C. ichangensis, A. buxifolia
Category 4	Ptrif.0007s1110.1			1	1.99016e-05	3.46233e-05	P. trifoliata	C. clementina, C. reticulata, C. unshiu, C. sinensis, F. hindsii, C. medica, C. maxima, C. ichangensis, A. buxifolia
Category 4	Ptrif.0007s1750.1			1	0.0133011	0.0162427	P. trifoliata	C. clementina, C. reticulata, C. unshiu, C. sinensis, F. hindsii, C. medica, C. maxima, C. ichangensis, A. buxifolia
Category 4	Ptrif.0007s2087.2			6	3.85168e-17	2.87743e-16	P. trifoliata	C. clementina, C. reticulata, C. unshiu, C. sinensis, F. hindsii, C. medica, C. maxima, C. ichangensis, A. buxifolia
Category 4	Ptrif.0007s2603.1			5	8.11688e-13	4.12338e-12	P. trifoliata	C. clementina, C. reticulata, C. unshiu, C. sinensis, F. hindsii, C. medica, C. maxima, C. ichangensis, A. buxifolia
Category 4	Ptrif.0008s0792.1		Transcription factor | TALE	9	1.21852e-18	1.1904e-17	P. trifoliata	C. clementina, C. reticulata, C. unshiu, C. sinensis, F. hindsii, C. medica, C. maxima, C. ichangensis, A. buxifolia
Category 4	Ptrif.0008s1197.1			2	1.03565e-07	2.39141e-07	P. trifoliata	C. clementina, C. reticulata, C. unshiu, C. sinensis, F. hindsii, C. medica, C. maxima, C. ichangensis, A. buxifolia
Category 4	Ptrif.0008s1287.1	at 72h		5	9.6111e-11	3.05152e-10	P. trifoliata	C. clementina, C. reticulata, C. unshiu, C. sinensis, F. hindsii, C. medica, C. maxima, C. ichangensis, A. buxifolia
Category 4	Ptrif.0008s1702.2			2	1.06535e-05	1.90563e-05	P. trifoliata	C. clementina, C. reticulata, C. unshiu, C. sinensis, F. hindsii, C. medica, C. maxima, C. ichangensis, A. buxifolia
Category 4	Ptrif.0008s1960.1			5	1.31466e-11	5.70035e-11	P. trifoliata	C. clementina, C. reticulata, C. unshiu, C. sinensis, F. hindsii, C. medica, C. maxima, C. ichangensis, A. buxifolia
Category 4	Ptrif.0008s2075.1			5	1.74817e-07	3.89505e-07	P. trifoliata	C. clementina, C. reticulata, C. unshiu, C. sinensis, F. hindsii, C. medica, C. maxima, C. ichangensis, A. buxifolia
Category 4	Ptrif.0009s0438.1			12	5.03528e-14	3.36569e-13	P. trifoliata	C. clementina, C. reticulata, C. unshiu, C. sinensis, F. hindsii, C. medica, C. maxima, C. ichangensis, A. buxifolia
Category 4	Ptrif.0009s0895.1			1	2.11081e-06	4.1242e-06	P. trifoliata	C. clementina, C. reticulata, C. unshiu, C. sinensis, F. hindsii, C. medica, C. maxima, C. ichangensis, A. buxifolia
Category 4	Ptrif.0009s1846.1			1	3.67935e-05	6.31456e-05	P. trifoliata	C. clementina, C. reticulata, C. unshiu, C. sinensis, F. hindsii, C. medica, C. maxima, C. ichangensis, A. buxifolia
Category 4	Ptrif.0009s2080.2	at 6h, 24 h, 72h		1	1.37493e-05	2.42522e-05	P. trifoliata	C. clementina, C. reticulata, C. unshiu, C. sinensis, F. hindsii, C. medica, C. maxima, C. ichangensis, A. buxifolia
Category 4	Ptrif.0009s2163.2			13	1.77058e-18	1.60617e-17	P. trifoliata	C. clementina, C. reticulata, C. unshiu, C. sinensis, F. hindsii, C. medica, C. maxima, C. ichangensis, A. buxifolia
Category 4	Ptrif.0009s2165.3			5	2.04082e-12	9.25658e-12	P. trifoliata	C. clementina, C. reticulata, C. unshiu, C. sinensis, F. hindsii, C. medica, C. maxima, C. ichangensis, A. buxifolia
Category 4	Ptrif.0009s2326.1			2	4.72767e-05	8.00552e-05	P. trifoliata	C. clementina, C. reticulata, C. unshiu, C. sinensis, F. hindsii, C. medica, C. maxima, C. ichangensis, A. buxifolia
